# Supplementary material for: An update on the mouse liver proteome
Source: Proteome Sci. 2009 Sep 8;7:35. doi: 10.1186/1477-5956-7-35 (PMC2752743; doi:10.1186/1477-5956-7-35)
Supplement: Additional file 5 — Mouse liver proteins. A total of 9600 spots derived from 24 gels were excised and digested with trypsin (Promega). Peptides were loaded on an MTP Anchor Chip Target 600/384 (Bruker Daltonics) previously prepared with HCCA and analyzed in a MALDI-TOF-TOF spectrometer (Ultraflex, Bruker Daltonics). Peptide matching and protein searches were performed automatically with the MASCOT software. (MASCOT scores are reported in Additional File 4, see column "Score"). The identified proteins were organized with the ProteinScape™ database (Bruker Daltonics), checked individually, and only mouse proteins or highly homologous sequences from other species were considered. In the table, proteins are sorted by accession numbers, and the Swiss-Prot annotation is given. Protein names and gene names are reported as well. Function, subcellular location, and biological process are given herein. In the column "Spot" the minimum number of spots per gel is given for each protein. The column "Gel" indicates in how many different gels of the total 24 gels cut, each protein was identified. Each experiment consisted of 12 gels run at the same time, and a total of four experiments were carried out (see Figure 2). A comparison of our mouse liver proteome with those of two other research groups is given in the column "Who" (i = Fraunhofer ITEM; f = Fountoulakis et al.; e = Expasy). For example, the protein Aldehyde dehydrogenase 2, mitochondrial (gi|13529509) was identified in all three laboratories. The column "Lysis buffer (LB)" indicates the buffer in which the protein was identified. The column "M.R." reports which liver proteins are in common between mouse and rat. For the subcellular location the following abbreviations were adopted: C, cytosol; M, mitochondria; N, nucleus; P, peroxisome; S, secreted protein; ER, endoplasmic reticulum; G, golgi; L, lysosome; MEM, membrane; MIM, mitochondrial inner membrane; MM, mitochondrial matrix; OMM, outer mitochondrial membrane. [file 1477-5956-7-35-S5.xls]

## Sheet: Sup.Tab.1
N°	Protein name	SwissProt	Gene	Function	LB	Gel	Who	M.R.	Spot	L	Process
1	Hypothetical S-adenosyl-L-methionine-dependent methyltransferases structure containing protein, full insert sequence Hypothetical protein LOC68347	Q9DCS2	0610011F06Rik		2;3	15	i		2
2	Putative L-aspartate dehydrogenase (EC 1.4.1.21). RIKEN cDNA 0610012D14	Q9DCQ2	0610012D14Rik	specifically catalyzes the nad or nadp-dependent dehydrogenation of l-aspartate to iminoaspartate (by similarity).	2;3	8	i		1		NADP catabolic process lysine biosynthetic process via diaminopimelate pyridine nucleotide biosynthetic process
3	Phospholysine Phosphohistidine Inorganic Pyrophosphate Phosphatase homolog RIKEN cDNA 2310007H09	Q9D7I5	2310007H09Rik		2;3	8	i		1	ES	metabolic process
4	Hypothetical Initiation factor 2B containing protein, full insert sequence RIKEN cDNA 2410018C20	Q9CQT1	2410018C20Rik		2;3	3	i		1	C	cellular biosynthetic process cellular metabolic process regulation of transcription, DNA-dependent translational initiation
5	Hypothetical Glyoxalase/Bleomycin resistance protein/Dihydroxybiphenyl dioxygenase structure containing protein, full insert sequence RIKEN cDNA 2700085E05 (Novel protein)	Q9CPV4	2700085E05Rik		2;3	10	i		1	M
6	Ester hydrolase C11orf54 homolog (EC 3.1.-.-) 4931406C07Rik	Q91V76	4931406C07Rik	exhibits ester hydrolase activity on the substrate p- nitrophenyl acetate (by similarity).	2;3	17	i		2	N
7	Hypothetical protein, full insert sequence Unnamed protein product	Q8C717	6230410P16Rik		2;3	9	i		2	ES
8	Abhydrolase domain-containing protein 14B (CCG1-interacting factor B). RIKEN cDNA 1810013B01	Q8VCR7	Abhd14b		2;3	16	i		1	C, N
9	3-ketoacyl-CoA thiolase A, peroxisomal precursor (EC 2.3.1.16) (Beta- ketothiolase A) (Acetyl-CoA acyltransferase A) (Peroxisomal 3-oxoacyl- CoA thiolase A	Q921H8	Acaa1a		2	5	i	x	2	P	Lipid metabolism; Fatty acid metabolism;
10	3-ketoacyl-CoA thiolase B, peroxisomal precursor (EC 2.3.1.16) (Beta- ketothiolase B) (Acetyl-CoA acyltransferase B) (Peroxisomal 3-oxoacyl- CoA thiolase B)	Q8VCH0	Acaa1b		2	8	i	x	3	P	Lipid metabolism; fatty acid metabolism; Benzoate degradation via hydroxylation; Valine, leucine and isoleucine degradation
11	3-ketoacyl-CoA thiolase, mitochondrial (EC 2.3.1.16) (Beta- ketothiolase) (Acetyl-CoA acyltransferase) (Mitochondrial 3-oxoacyl- CoA thiolase)	Q8BWT1	Acaa2		2;3	21	i	x	6	M, MIM	fatty acid metabolic process lipid metabolic process
12	Acyl-Coenzyme A dehydrogenase, short chain; acetyl-Coenzyme A dehydrogenase, short chain	Q07417	Acads		2;3	7	i,f	x	2	M, MM	electron transport fatty acid metabolic process lipid metabolic process metabolic process
13	Acetyl-Coenzyme A acetyltransferase 1 precursor	Q8QZT1	Acat1	plays a major role in ketone body metabolism (by similarity).	2;3	11	i	x	2	M	-
14	Acetyl-Coenzyme A acetyltransferase 3	Q80X81	Acat3		2;3	5	i		1
15	Aconitase 1	P28271	Aco1	Binds to iron-responsive elements (IRES), which are stem-loop structures found in the 5'-UTR of ferritin, and delta aminolevulinic acid synthase mRNAs, and in the 3'-UTR of transferrin receptor mRNA. Binding to the IRE element in ferritin results in the r	2;3	5	i,f,e		3	C	iron ion homeostasis metabolic process regulation of translation tricarboxylic acid cycle
16	Aconitase 2, mitochondrial	Q99KI0	Aco2		2;3	18	i	x	3	M	citrate metabolic process citrate metabolic process metabolic process tricarboxylic acid cycle tricarboxylic acid cycle
17	Mitochondrial acyl-CoA thioesterase 1	Q9QYR9	Acot2	acyl-coa thioesterases are a group of enzymes that catalyze the hydrolysis of acyl-coas to the free fatty acid and coenzyme a (coash), providing the potential to regulate intracellular levels of acyl-coas, free fatty acids and coash. most active on su	2;3	6	i		1	M, MM	acyl-CoA metabolic process lipid metabolic process
18	Acp1 protein	Q9D358	Acp1	acts on tyrosine phosphorylated proteins, low-mw aryl phosphates and natural and synthetic acyl phosphates (by similarity).	2	8	i	x	1	C	protein amino acid dephosphorylation
19	Butyryl Coenzyme A synthetase 1; acetyl-Coenzyme A synthetase 3	Q91VA0	Acsm1		3	4	i		1	M, MM	benzoate metabolic process butyrate metabolic process energy derivation by oxidation of organic compounds fatty acid biosynthetic process fatty acid oxidation metabolic process
20	Put. beta-actin (aa 27-375)	P60710	Actb	actins are highly conserved proteins that are involved in various types of cell motility and are ubiquitously expressed in all eukaryotic cells.	2;3	22	i	x	6	C
21	Gamma-actin	P63260	Actg1	actins are highly conserved proteins that are involved in various types of cell motility and are ubiquitously expressed in all eukaryotic cells.	2;3	4	i	x	2	C	sarcomere organization
22	Actr3 protein	Q99JY9	Actr3	part of a complex implicated in the control of actin polymerization in cells (by similarity).	3	4	i	x	1	C
23	Aminoacylase 1	Q99JW2	Acy1	Involved in the hydrolysis of N-acylated or N-acetylated amino acids (except L-aspartate) (By similarity).	2;3	14	i	x	1	C	amino acid metabolic process proteolysis
24	Adipose differentiation-related protein; (ADRP)	P43883	Adfp	may be involved in development and maintenance of adipose tissue.	2	2	i,f		1	ME	long-chain fatty acid transport sequestering of lipid
25	Alcohol dehydrogenase 1 (class I)	P00329	Adh1		2;3	7	i	x	2	C	retinoid metabolic process
26	Adenosine kinase	P55264	Adk	atp dependent phosphorylation of adenosine and other related nucleoside analogs to monophosphate derivatives. serves as a potential regulator of concentrations of extracellular adenosine and intracellular adenine nucleotides.	2;3	12	i	x	2	N	purine ribonucleoside salvage
27	PREDICTED: agmatine ureohydrolase (agmatinase)	Q9BSE5	Agmat		2;3	16	i	x	2	M	arginine catabolic process polyamine biosynthetic process
28	S-adenosylhomocysteine hydrolase	P50247	Ahcy	Adenosylhomocysteine is a competitive inhibitor of S-adenosyl-L-methionine-dependent methyl transferase reactions; therefore adenosylhomocysteinase may play a key role in the control of methylations via regulation of the intracellular concentration of ade	3	7	i,f	x	1	C	S-adenosylhomocysteine catabolic process one-carbon compound metabolic process
29	Alpha-2-HS-glycoprotein	P29699	Ahsg	Probably involved in differentiation.	2	7	i		4	S	acute-phase response negative regulation of bone mineralization negative regulation of insulin receptor signaling pathway ossification pinocytosis positive regulation of phagocytosis regulation of inflammatory response
30	Adenylate kinase 2	Q9WTP6	Ak2	This small ubiquitous enzyme is essential for maintenance and cell growth (by similarity).	2	3	i	x	2	M, MIM	nucleobase, nucleoside, nucleotide and nucleic acid metabolic process
31	Aldo-keto reductase family 1, member A4 (aldehyde reductase)	Q9JII6	Akr1a4	catalyzes the nadph-dependent reduction of a variety of aldehydes to their corresponding alcohols (by similarity).	2;3	13	i		2	C	D-glucuronate catabolic process L-ascorbic acid biosynthetic process aldehyde catabolic process biological_process
32	Akr1c12 protein	Q91X42	Akr1c12		2;3	14	i		1		xenobiotic metabolic process
33	Aldo-keto reductase family 1 member C13;	Q8VC28	Akr1c13		2	2	i		2		xenobiotic metabolic process
34	Aldo-keto reductase family 1, member D1	Q8VCX1	Akr1d1	Efficiently catalyzes the reduction of progesterone, androstenedione, 17-alpha-hydroxyprogesterone and testosterone to 5-beta-reduced metabolites. The bile acid intermediates 7-alpha,12-alpha-dihydroxy-4-cholesten-3-one and 7-alpha-hydroxy-4-cholesten-3-o	2	5	i	x	2	C	bile acid biosynthetic process bile acid catabolic process lipid metabolic process steroid metabolic process
35	Aminolevulinate, delta-, dehydratase; delta-aminolevulinate dehydratase	P10518	Alad		2;3	6	i,f,e	x	2		heme biosynthetic process metabolic process porphyrin biosynthetic process tetrapyrrole biosynthetic process
36	Albumin	P02770	Alb	serum albumin, the main protein of plasma, has a good binding capacity for water, ca(2+), na(+), k(+), fatty acids, hormones, bilirubin and drugs. its main function is the regulation of the colloidal osmotic pressure of blood.	2;3	8	i	x	5	S	biological_process transport
37	Albumin 1; serum albumin variant	P07724	Alb1	serum albumin, the main protein of plasma, has a good binding capacity for water, ca(2+), na(+), k(+), fatty acids, hormones, bilirubin and drugs. its main function is the regulation of the colloidal osmotic pressure of blood.	2;3	21	i,f,e	x	15	S	cellular response to starvation hemolysis by symbiont of host red blood cells maintenance of mitochondrion localization negative regulation of apoptosis negative regulation of non-apoptotic programmed cell death transport
38	Aldehyde dehydrogenase family 1, subfamily A1;	P24549	Aldh1a1	in addition to the activity on acetaldehyde and related substrates, is also involved in the oxidation of aldehydes derived from biogenic amines such as epinephrine and norepinephrine, as well as the aldehydes generated via lipid peroxidation. binds fre	2;3	8	i,f,e		1	C	embryonic eye morphogenesis metabolic process optic cup morphogenesis involved in camera-type eye development positive regulation of apoptosis retinoic acid metabolic process
39	Aldehyde dehydrogenase 1 family, member B1	Q9CZS1	Aldh1b1	ALDHs play a major role in the detoxification of alcohol-derived acetaldehyde. They are involved in the metabolism of corticosteroids, biogenic amines, neurotransmitters, and lipid peroxidation (By similarity).	2;3	18	i	x	3	M, MM	carbohydrate metabolic process metabolic process
41	Fthfd protein	P28037	Aldh1l1		2;3	12	i		2
40	10-formyltetrahydrofolate dehydrogenase; Unnamed protein product	Q8R0Y6	Aldh1l1		2;3	7	i	x	2	C	10-formyltetrahydrofolate catabolic process biosynthetic process metabolic process one-carbon compound metabolic process translation
42	Aldehyde dehydrogenase 2, mitochondrial	P47738	Aldh2	is capable of converting retinaldehyde to retinoic acid.	2;3	22	i,f,e	x	4	M, MM	metabolic process
43	Aldh4a1 protein	Q8CHT0	Aldh4a1	irreversible conversion of delta-1-pyrroline-5- carboxylate (p5c), derived either from proline or ornithine, to glutamate. this is a necessary step in the pathway interconnecting the urea and tricarboxylic acid cycles. the preferred substrate is gluta	2;3	18	i	x	2	M, MM	metabolic process proline biosynthetic process proline catabolic process proline metabolic process
44	Aldehyde dehydrogenase family 6, subfamily A1	Q02253	Aldh6a1	plays a role in valine and pyrimidine metabolism. binds fatty acyl-coa.	2;3	18	i,f	x	2	M	metabolic process valine metabolic process
45	Aldehyde dehydrogenase family 7, member A1;	Q9DBF1	Aldh7a1		3	6	i	x	3	M	metabolic process sensory perception of sound
46	Aldehyde dehydrogenase 9, subfamily A1;	Q9JLJ2	Aldh9a1	converts gamma-trimethylaminobutyraldehyde into gamma- butyrobetaine (by similarity).	2;3	3	i	x	1	C	aldehyde metabolic process carnitine metabolic process metabolic process
48	Aldolase 2, B isoform	P00884	Aldob		2;3	19	i,f	x	3
47	Fructose-bisphosphate aldolase B (Liver-type aldolase)	Q91Y97	Aldob		2	6	i	x	4		glycolysis metabolic process
49	Annexin A3	O35639	Anxa3	inhibitor of phospholipase a2, also possesses anti- coagulant properties.	3	2	i,f	x	1
50	Annexin A4; annexin IV	P97429	Anxa4	calcium/phospholipid-binding protein which promotes membrane fusion and is involved in exocytosis (by similarity).	3	5	i,f	x	1		kidney development
51	Annexin A5; annexin V	P48036	Anxa5	this protein is an anticoagulant protein that acts as an indirect inhibitor of the thromboplastin-specific complex, which is involved in the blood coagulation cascade.	3	2	i,f		1		blood coagulation negative regulation of coagulation
52	Anxa7 protein	Q07076	Anxa7	calcium/phospholipid-binding protein which promotes membrane fusion and is involved in exocytosis.	3	3	i,f		1	C, N, PM	calcium ion homeostasis cell proliferation
53	Apoa4 protein	P06728	Apoa4	may have a role in chylomicrons and vldl secretion and catabolism. required for efficient activation of lipoprotein lipase by apoc-ii; potent activator of lcat. apoa-iv is a major component of hdl and chylomicrons.	2;3	6	i,f	x	1	S	hydrogen peroxide catabolic process lipid transport lipoprotein metabolic process regulation of cholesterol absorption removal of superoxide radicals response to lipid hydroperoxide transport
54	Precursor Apoprotein A-I	Q00623	apoAI	Participates in the reverse transport of cholesterol from tissues to the liver for excretion by promoting cholesterol efflux from tissues and by acting as a cofactor for the lecithin cholesterol acyltransferase (LCAT).	2;3	21	i,f,e	x	3	S	cholesterol metabolic process lipid metabolic process lipid transport lipoprotein metabolic process regulation of cholesterol absorption steroid metabolic process transport
55	Apoe	P08226	Apoe	mediates the binding, internalization, and catabolism of lipoprotein particles. it can serve as a ligand for the ldl (apo b/e) receptor and for the specific apo-e receptor (chylomicron remnant) of hepatic tissues.	2;3	14	i,f	x	3	S	calcium ion homeostasis cholesterol catabolic process cholesterol homeostasis cholesterol metabolic process circulation cytoskeleton organization and biogenesis induction of apoptosis intracellular transport learning and/or memory lipid transport l
56	Acidic ribosomal phosphoprotein P0	P14869	Arbp	ribosomal protein p0 is the functional equivalent of e.coli protein l10.	2;3	6	i,f		1	RB	ribosome biogenesis and assembly translational elongation
57	Arginase 1, liver	Q61176	Arg1		2;3	23	i,f,e	x	6	C	arginine catabolic process arginine metabolic process urea cycle
58	Rho GDP-dissociation inhibitor 1; Unnamed protein product	Q99PT1	Arhgdia	regulates the gdp/gtp exchange reaction of the rho proteins by inhibiting the dissociation of gdp from them, and the subsequent binding of gtp to them (by similarity).	2;3	11	i	x	2	C	Rho protein signal transduction
59	Actin related protein 2/3 complex, subunit 5	Q9CPW4	Arpc5	part of a complex implicated in the control of actin polymerization in cells (by similarity).	2;3	2	i		1	C	actin filament organization cell motility regulation of actin filament polymerization
60	Arsenite methyltransferase; Methyltransferase Cyt19	Q91WU5	As3mt	Catalyzes the transfer of a methyl group from AdoMet to trivalent arsenicals producing methylated and dimethylated arsenicals. It methylates arsenite to form methylarsonate, Me-AsO(3)H(2), which is reduced by methylarsonate reductase to methylarsonite, Me	2;3	3	i	x	2	C	arsonoacetate metabolic process metabolic process response to arsenic toxin metabolic process
61	Argininosuccinate synthetase 1;	P16460	Ass1		2;3	15	i,f	x	2	M	amino acid biosynthetic process arginine biosynthetic process urea cycle
62	5-aminoimidazole-4-carboxamide ribonucleotide formyltransferase/IMP cyclohydrolase	Q9CWJ9	Atic		2;3	2	i		1		purine nucleotide biosynthetic process
63	ATP5A1 protein	P25705	ATP5A1	produces atp from adp in the presence of a proton gradient across the membrane. the alpha chain is a regulatory subunit.	2	8	i	x	2	M, MIM	ATP biosynthetic process ATP synthesis coupled proton transport ion transport proton transport transport
64	ATP synthase, H+ transporting, mitochondrial F1 complex, alpha subunit, isoform 1	Q03265	Atp5a1	produces atp from adp in the presence of a proton gradient across the membrane. the alpha chain is a regulatory subunit.	2;3	20	i,f	x	2	M, MIM	ATP biosynthetic process ATP synthesis coupled proton transport ion transport proton transport transport
65	A28701 H+-transporting two-sector ATPase (EC 3.6.3.14) beta chain, mitochondrial - rat (fragment)	P06576	Atp5b	produces atp from adp in the presence of a proton gradient across the membrane. the beta chain is the catalytic subunit.	2;3	4	i	x	1	M	ATP biosynthetic process ATP synthesis coupled proton transport ion transport proton transport transport
66	ATP synthase, H+ transporting, mitochondrial F1 complex, beta subunit precursor; mitochondrial ATP synthetase, beta subunit	P10719	ATP5B	produces atp from adp in the presence of a proton gradient across the membrane. the beta chain is the catalytic subunit.	2;3	4	i	x	3	M	ATP biosynthetic process ATP synthesis coupled proton transport ion transport proton transport transport
67	Atp5b protein	P56480	Atp5b	produces atp from adp in the presence of a proton gradient across the membrane. the beta chain is the catalytic subunit.	2;3	18	i,f,e		4	M	ATP biosynthetic process ATP synthesis coupled proton transport ion transport proton transport transport
68	ATP synthase, H+ transporting, mitochondrial F0 complex, subunit d	Q9DCX2	Atp5h	this is one of the chains of the nonenzymatic component (cf(0) subunit) of the mitochondrial atpase complex. it has no apparent bacterial homolog and its exact function is unknown.	2;3	20	i	x	2	M, MIM	ATP synthesis coupled proton transport ion transport proton transport transport
69	ATP synthase, H+ transporting, mitochondrial F1 complex, O subunit	Q9DB20	Atp5o	this protein seems to be part of the stalk that links cf(0) to cf(1). it either transmits conformational changes from cf(0) into cf(1) or is implicated in proton conduction.	2;3	6	i		1	M, MM	ATP biosynthetic process ATP synthesis coupled proton transport hydrogen transport ion transport proton transport transport
70	Hypothetical TPR repeat/TPR-like containing protein, full insert sequence Similar to FLJ20699 protein	Q3UZU5	AW124722		3	3	i		1
71	Hypothetical protein MGC37912	Q8VBW8	BC021608		2	10	i		2
72	Branched chain ketoacid dehydrogenase E1, alpha polypeptide;]	P50136	Bckdha	the branched-chain alpha-keto dehydrogenase complex catalyzes the overall conversion of alpha-keto acids to acyl-coa and co(2). it contains multiple copies of three enzymatic components: branched-chain alpha-keto acid decarboxylase (e1), lipoamide acy	2;3	18	i,f,e	x	2	M, MM	metabolic process positive regulation of transcription, DNA-dependent
73	Branched chain ketoacid dehydrogenase E1, beta polypeptide;	P35738	Bckdhb	the branched-chain alpha-keto dehydrogenase complex catalyzes the overall conversion of alpha-keto acids to acyl-coa and co(2). it contains multiple copies of three enzymatic components: branched-chain alpha-keto acid decarboxylase (e1), lipoamide acy	3	6	i	x	1	M, MM	amino acid catabolic process branched chain family amino acid catabolic process
74	D-beta-hydroxybutyrate dehydrogenase, mitochondrial [Precursor] Unnamed protein product	Q80XN0	Bdh1		2;3	5	i	x	1	M, MM	metabolic process
75	Betaine-homocysteine methyltransferase	O09171	Bhmt	involved in the regulation of homocysteine metabolism. converts betaine and homocysteine to dimethylglycine and methionine, respectively. this reaction is also required for the irreversible oxidation of choline.	2	6	i	x	2	C	methionine biosynthetic process protein amino acid methylation regulation of homocysteine metabolic process
76	Betaine-homocysteine methyltransferase	O35490	Bhmt	involved in the regulation of homocysteine metabolism. converts betaine and homocysteine to dimethylglycine and methionine, respectively. this reaction is also required for the irreversible oxidation of choline.	2;3	16	i,f	x	3	C	methionine biosynthetic process protein amino acid methylation regulation of homocysteine metabolic process
77	Biliverdin reductase B (flavin reductase (NADPH))	Q923D2	Blvrb	catalyzes electron transfer from reduced pyridine nucleotides to flavins as well as methylene blue, pyrroloquinoline quinone, riboflavin, or methemoglobin. possible role in protecting cells from oxidative damage or in regulating iron metabolism. in th	2	3	i	x	1	C	cellular metabolic process
78	Biphenyl hydrolase-like (serine hydrolase, breast epithelial mucin-associated antigen)	Q8R164	Bphl	serine hydrolase that catalyzes the hydrolytic activation of amino acid ester prodrugs of nucleoside analogs such as valacyclovir and valganciclovir. activates valacyclovir to acyclovir. may play a role in detoxification processes (by similarity).	2	2	i		1	C	aromatic compound metabolic process
79	Bisphosphate 3'-nucleotidase 1	Q9Z0S1	Bpnt1	converts adenosine 3'-phosphate 5'-phosphosulfate (paps) to adenosine 5'-phosphosulfate (aps) and 3'(2')-phosphoadenosine 5'- phosphate (pap) to amp. has 1000-fold lower activity towards inositol 1,4-bisphosphate (ins(1,4)p2) and inositol 1,3,4- trisp	3	6	i,f		1		regulation of transcription, DNA-dependent
80	Capping protein (actin filament) muscle Z-line, alpha 2	P47754	Capza2	f-actin capping proteins bind in a ca(2+)-independent manner to the fast growing ends of actin filaments (barbed end) thereby blocking the exchange of subunits at these ends. unlike other capping proteins (such as gelsolin and severin), these proteins	3	4	i,f	x	1		actin cytoskeleton organization and biogenesis barbed-end actin filament capping
81	F-actin capping protein beta subunit	P47757	Capzb	f-actin capping proteins bind in a ca(2+)-independent manner to the fast growing ends of actin filaments (barbed end) thereby blocking the exchange of subunits at these ends. unlike other capping proteins (such as gelsolin and severin), these proteins	2;3	7	i,f	x	1		actin cytoskeleton organization and biogenesis barbed-end actin filament capping cell projection organization and biogenesis lamellipodium biogenesis
82	Carbonic anhydrase 2	P00920	Car2	reversible hydration of carbon dioxide.	2;3	4	i,f		1	C	carbon dioxide transport morphogenesis of an epithelium one-carbon compound metabolic process secretion
83	Carbonic anhydrase 3	P16015	Car3	reversible hydration of carbon dioxide.	2;3	20	i,f,e	x	3	C	one-carbon compound metabolic process
84	Carbohydrate kinase-like	Q9D5J6	Carkl		2;3	10	i	x	1	C	carbohydrate metabolic process
85	Catalase 1	P24270	Cat	occurs in almost all aerobically respiring organisms and serves to protect cells from the toxic effects of hydrogen peroxide.	2;3	21	i,f,e	x	3	P	electron transport hydrogen peroxide catabolic process response to oxidative stress
86	Carbonyl reductase 1	P48758	Cbr1		2	5	i	x	1	C	biological_process metabolic process
87	Cystathionine beta-synthase isoform 1	Q91WT9	Cbs		2;3	6	i	x	1	N, C	amino acid biosynthetic process amino acid metabolic process cysteine biosynthetic process from serine cysteine biosynthetic process via cystathione metabolic process
88	Copper chaperone for superoxide dismutase	Q9WU84	Ccs	delivers copper to copper zinc superoxide dismutase (sod1).	2;3	3	i		1	C	copper ion transport metal ion transport positive regulation of oxidoreductase activity protein folding superoxide metabolic process
89	Chaperonin subunit 2 (beta)	P80314	Cct2	molecular chaperone; assist the folding of proteins upon atp hydrolysis. known to play a role, in vitro, in the folding of actin and tubulin.	2;3	16	i,f	x	1	C	cellular protein metabolic process protein amino acid phosphorylation protein folding
90	Chaperonin subunit 5 (epsilon)	P80316	Cct5	molecular chaperone; assist the folding of proteins upon atp hydrolysis. known to play a role, in vitro, in the folding of actin and tubulin.	2;3	9	i,f,e	x	1	C	cellular protein metabolic process protein folding
91	Similar to CCT (chaperonin containing TCP-1) zeta subunit	P80317	Cct6a	molecular chaperone; assists the folding of proteins upon atp hydrolysis. known to play a role, in vitro, in the folding of actin and tubulin.	2;3	2	i,f		1	C	cellular protein metabolic process protein folding
92	Cofilin 1, non-muscle	P18760	Cfl1	controls reversibly actin polymerization and depolymerization in a ph-sensitive manner. it has the ability to bind g- and f-actin in a 1:1 ratio of cofilin to actin. it is the major component of intranuclear and cytoplasmic actin rods.	2;3	4	i,f		1	N, C	actin filament organization cell motility cytokinesis establishment of cell polarity neural crest cell migration neural fold formation positive regulation of actin filament depolymerization
93	Choline dehydrogenase	Q8BJ64	Chdh		2;3	4	i	x	1	M	alcohol metabolic process biological_process electron transport glycine betaine biosynthetic process from choline
94	Chloride intracellular channel 5	Q8BXK9	Clic5	possible chloride ion channel (by similarity).	3	2	i		1		auditory receptor cell stereocilium organization and biogenesis chloride transport ion transport protein localization regulation of balance sensory perception of sound transport
95	UMP-CMP kinase (Cytidylate kinase)	Q9DBP5	Cmpk	catalyzes specific phosphoryl transfer from atp to ump and cmp (by similarity).	2;3	16	i	x	1	N, C	nucleobase, nucleoside, nucleotide and nucleic acid metabolic process pyrimidine nucleotide biosynthetic process pyrimidine ribonucleotide biosynthetic process
96	CNDP dipeptidase 2 (metallopeptidase M20 family); cytosolic nonspecific dipeptidase	Q9D1A2	Cndp2		3	4	i		1	C	proteolysis
97	Catechol-O-methyltransferase	O88587	Comt	catalyzes the o-methylation, and thereby the inactivation, of catecholamine neurotransmitters and catechol hormones. also shortens the biological half-lives of certain neuroactive drugs, like l-dopa, alpha-methyl dopa and isoproterenol.	2;3	9	i,f	x	1	C, ME	catecholamine metabolic process dopamine catabolic process neurotransmitter catabolic process
98	RIKEN cDNA 2310005O14	Q8K1Z0	Coq9	involved in the biosynthesis of coenzyme q (by similarity).	2;3	6	i		1	M	ubiquinone biosynthetic process
99	Coronin, actin binding protein 1A;	O89053	Coro1a	may be a crucial component of the cytoskeleton of highly motile cells, functioning both in the invagination of large pieces of plasma membrane, as well as in forming protrusions of the plasma membrane involved in cell locomotion. in mycobacteria- infe	2;3	5	i		1	C
100	Cytochrome c oxidase subunit 5A, mitochondrial [Precursor];	P00426	COX5A	This is the heme A-containing chain of cytochrome c oxidase, the terminal oxidase in mitochondrial electron transport.	2	3	i,f	x	1	M, MIM	electron transport
101	Cox5b protein	P19536	Cox5b	this protein is one of the nuclear-coded polypeptide chains of cytochrome c oxidase, the terminal oxidase in mitochondrial electron transport.	2	2	i,f,e	x	1	M, MIM	electron transport
102	Coproporphyrinogen oxidase;	P36552	Cpox		2	4	i,f		1	M	heme biosynthetic process porphyrin biosynthetic process
103	Carbamoyl-phosphate synthetase 1, mitochondrial;	P07756	Cps1	involved in the urea cycle of ureotelic animals where the enzyme plays an important role in removing excess ammonia from the cell.	2;3	22	i,f	x	11	M, C	arginine biosynthetic process glutamine metabolic process nitrogen compound metabolic process pyrimidine base biosynthetic process urea cycle
104	Carnitine palmitoyltransferase 2;	P52825	Cpt2		2;3	4	i,f	x	1	M, MIM	fatty acid metabolic process lipid metabolic process transport
105	Cryz protein	P47199	Cryz	does not have alcohol dehydrogenase activity. binds nadp and acts through a one-electron transfer process. orthoquinones are the best substrates. may act in the detoxification of xenobiotics (by similarity).	2	5	i,f		2	C	sensory organ development
106	Cathepsin B preproprotein	P10605	Ctsb	thiol protease which is believed to participate in intracellular degradation and turnover of proteins. has also been implicated in tumor invasion and metastasis.	2	4	i,f,e		1	L, M	proteolysis IEA regulation of catalytic activity IEA response to oxidative stress
107	Cytochrome b5 1205244A	P00173	Cyb5a	Cytochrome b5 is a membrane bound hemoprotein which function as an electron carrier for several membrane bound oxygenases. It is also involved in several steps of the sterol biosynthesis pathway, particularly in the C-6 double bond introduction during the	2;3	3	i	x	1	ER	electron transport transport
108	A Chain A, Dimethyl Propionate Ester Heme-Containing Cytochrome B5	O35768	Cyb5a		2;3	16	i		1	ER	electron transport transport
109	Es1 protein	Q9D172	D10Jhu81e		2	3	i		2	M
110	Interleukin 25; lymphocyte antigen 6 complex, locus E ligand	Q9CPT4	D17Wsu104e		2;3	6	i		1	S	positive regulation of cell proliferation
111	Drebrin-like	Q62418	Dbnl	actin-binding adapter protein. may act as a common effector of antigen receptor-signaling pathways in leukocytes. its association with dynamin suggests that it may also connect the actin cytoskeleton to endocytic function. acts as a key component of t	2	3	i		1	C	Rac protein signal transduction NOT actin filament bundle formation NOT actin filament severing NOT barbed-end actin filament capping endocytosis IEA immune response
112	Dihydrolipoamide branched chain transacylase E2	P53395	Dbt	the branched-chain alpha-keto dehydrogenase complex catalyzes the overall conversion of alpha-keto acids to acyl-coa and co(2). it contains multiple copies of three enzymatic components: branched-chain alpha-keto acid decarboxylase (e1), lipoamide acy	2;3	11	i,f	x	1	M, MM	metabolic process
113	C1-tetrahydrofolate synthase	Q8R013	Dcs, Mthfd1		2	8	i	x	2		amino acid biosynthetic process folic acid and derivative biosynthetic process histidine biosynthetic process histidine catabolic process methionine biosynthetic process one-carbon compound metabolic process purine nucleotide biosynthetic process
114	Dynactin 2	Q99KJ8	Dctn2	modulates cytoplasmic dynein binding to an organelle, and plays a role in prometaphase chromosome alignment and spindle organization during mitosis. may play a role in synapse formation during brain development.	2	6	i	x	1	C, ME	microtubule-based process
115	Diacetyl/L-xylulose reductase	Q91X52	Dcxr	catalyzes the nadph-dependent reduction of several pentoses, tetroses, trioses, alpha-dicarbonyl compounds and l- xylulose. participates in the uronate cycle of glucose metabolism. may play a role in the water absorption and cellular osmoregulation in	3	5	i	x	1	ME	D-xylose metabolic process NADP metabolic process carbohydrate metabolic process glucose metabolic process metabolic process xylulose metabolic process
116	Dimethylarginine dimethylaminohydrolase 1	Q9CWS0	Ddah1	hydrolyzes n(g),n(g)-dimethyl-l-arginine (adma) and n(g)-monomethyl-l-arginine (mma) which act as inhibitors of nos. has therefore a role in nitric oxide generation (by similarity).	2;3	18	i	x	1		nitric oxide biosynthetic process protein amino acid nitrosylation
117	Ddx5 protein	Q61656	Ddx5	rna-dependent atpase activity. the rate of atp hydrolysis is highly stimulated by single-stranded rna (by similarity).	2;3	2	i		1	N	RNA splicing mRNA processing positive regulation of transcription
118	Desmin	P31001	Des	desmin are class-iii intermediate filaments found in muscle cells. in adult striated muscle they form a fibrous network connecting myofibrils to each other and to the plasma membrane from the periphery of the z-line structures.	2	5	i,f		1	C	muscle development
119	Dhdh protein	Q8K0E9	Dhdh		2;3	17	i		2		electron transport metabolic process
120	Dehydrogenase/reductase (SDR family) member 1	Q99L04	Dhrs1		2	2	i		1	ER	metabolic process
121	Dihydrolipoamide S-acetyltransferase precursor	Q91ZB1	Dlat		2;3	7	i	x	1	M, MM	acetyl-CoA biosynthetic process from pyruvate glycolysis metabolic process tRNA aminoacylation for protein translation
122	Dihydrolipoamide dehydrogenase	O08749	Dld	lipoamide dehydrogenase is a component of the glycine cleavage system as well as of the alpha-ketoacid dehydrogenase complexes.	2;3	8	i,f	x	2	M, MM	cell redox homeostasis electron transport
123	Dihydrolipoyllysine-residue succinyltransferase component of 2-oxoglutarate dehydrogenase complex, mitochondrial precursor	Q01205	Dlst	The 2-oxoglutarate dehydrogenase complex catalyzes the overall conversion of 2-oxoglutarate to succinyl-CoA and CO(2). It contains multiple copies of 3 enzymatic components: 2-oxoglutarate dehydrogenase (E1), dihydrolipoamide succinyltransferase (E2) and	2;3	3	i		1	M	metabolic process IEA tricarboxylic acid cycle
124	Dihydrolipoamide S-succinyltransferase (E2 component of 2-oxo-glutarate complex)	Q9D2G2	Dlst	the 2-oxoglutarate dehydrogenase complex catalyzes the overall conversion of 2-oxoglutarate to succinyl-coa and co(2). it contains multiple copies of 3 enzymatic components: 2-oxoglutarate dehydrogenase (e1), dihydrolipoamide succinyltransferase (e2) a	2;3	8	i		2	M	metabolic process IEA tricarboxylic acid cycle
125	Dimethylglycine dehydrogenase precursor	Q9DBT9	Dmgdh		2;3	8	i	x	2	M	electron transport glycine catabolic process protein targeting
126	Enoyl coenzyme A hydratase 1, peroxisomal;	O35459	Ech1	isomerization of 3-trans,5-cis-dienoyl-coa to 2-trans,4- trans-dienoyl-coa (by similarity).	2;3	11	i,f	x	1	M, P	fatty acid metabolic process lipid metabolic process metabolic process
127	enoyl Coenzyme A hydratase, short chain, 1, mitochondrial	Q8BH95	Echs1	straight-chain enoyl-coa thioesters from c4 up to at least c16 are processed, although with decreasing catalytic rate (by similarity).	2	6	i	x	1	M, MM	fatty acid metabolic process lipid metabolic process metabolic process
128	Eukaryotic translation elongation factor 1 alpha 1;	P10126	Eef1a1	this protein promotes the gtp-dependent binding of aminoacyl-trna to the a-site of ribosomes during protein biosynthesis.	2;3	3	i,f	x	1	C
129	Eukaryotic translation elongation factor 1 delta (guanine nucleotide exchange protein) isoform b	P57776	Eef1d	ef-1-beta and ef-1-delta stimulate the exchange of gdp bound to ef-1-alpha to gtp (by similarity).	2;3	6	i	x	2		translation translational elongation
130	L-specific multifunctional beta-oxdiation protein;	Q9DBM2	Ehhadh		3	2	i		2	P	acyl-CoA metabolic process fatty acid beta-oxidation fatty acid metabolic process lipid metabolic process metabolic process
131	Eukaryotic translation initiation factor 3, subunit 2 (beta);	Q9QZD9	Eif3s2	binds to the 40s ribosome and promotes the binding of methionyl-trnai and mrna (by similarity).	2;3	7	i	x	1		biological_process translation
132	Eukaryotic translation initiation factor 3, subunit 4 (delta);	Q9Z1D1	Eif3s4	binds to the 40s ribosome and promotes the binding of methionyl-trnai and mrna. this subunit binds to the 18s rrna.	2;3	2	i		1		translation
133	Eukaryotic initiation factor 5A isoform I variant CD	P63242	Eif5a	the precise role of eif-5a in protein biosynthesis is not known but it functions by promoting the formation of the first peptide bond (by similarity).	2;3	5	i		1	C, N	apoptosis translation translational initiation
134	Epoxide hydrolase 2, cytoplasmic	P34914	Ephx2	acts on epoxides (alkene oxides, oxiranes) and arene oxides. plays a role in xenobiotic metabolism by degrading potentially toxic epoxides. also determines steady-state levels of physiological mediators. has phosphatase activity (by similarity).	2;3	9	i,f,e	x	1	C, P	aromatic compound catabolic process aromatic compound metabolic process metabolic process response to toxin xenobiotic metabolic process
135	Endoplasmic reticulum protein ERp29 precursor; endoplasmic retuclum protein 29	P57759	Erp29	does not seem to be a disulfide isomerase. plays an important role in the processing of secretory proteins within the endoplasmic reticulum (er), possibly by participating to the folding of proteins in the er.	2	5	i	x	1	ER	protein secretion
136	Esterase D/formylglutathione hydrolase; esterase 10; unnamed protein product	Q9R0P3	Esd	Serine hydrolase involved in the detoxification of formaldehyde	3	3	i	x	1	C
137	Electron transferring flavoprotein, alpha polypeptide;	Q99LC5	Etfa	the electron transfer flavoprotein serves as a specific electron acceptor for several dehydrogenases, including five acyl- coa dehydrogenases, glutaryl-coa and sarcosine dehydrogenase. it transfers the electrons to the main mitochondrial respiratory c	2;3	19	i	x	3	M, MM	electron transport transport
138	Etfb protein	Q9DCW4	Etfb	the electron transfer flavoprotein serves as a specific electron acceptor for several dehydrogenases, including five acyl- coa dehydrogenases, glutaryl-coa and sarcosine dehydrogenase. it transfers the electrons to the main mitochondrial respiratory c	2;3	6	i	x	2	M, MM	electron transport protein targeting transport
139	ETHE1 protein	Q9DCM0	Ethe1	probably plays an important role in metabolic homeostasis in mitochondria. may function as a nuclear-cytoplasmic shuttling protein that binds transcription factor rela/nfkb3 in the nucleus and exports it to the cytoplasm. suppresses p53- induced apopt	2;3	10	i	x	1	C, N, M, MM
140	Fatty acid binding protein 1, liver; fatty acid binding protein liver	P12710	Fabp1	this protein binds free fatty acids and their coenzyme a derivatives, bilirubin, and some other small molecules in the cytoplasm; it may be involved in intracellular lipid transport. also seems to bind selenium.	2	2	i,f,e	x	1	C	transport
141	Fatty acid binding protein 5, epidermal; keratinocyte lipid binding protein; Fabpe E-FABP;	Q05816	Fabp5	high specificity for fatty acids. highest affinity for c18 chain length (by similarity).	2;3	2	i	x	1	C	glucose metabolic process glucose transport lipid metabolic process phosphatidylcholine biosynthetic process transport
142	Fumarylacetoacetate hydrolase	P35505	Fah		2;3	7	i,f,e	x	1	N	L-phenylalanine catabolic process arginine catabolic process aromatic amino acid family metabolic process metabolic process regulation of transcription, DNA-dependent tyrosine catabolic process
143	Liver fructose-1,6-bisphosphatase	Q9QXD6	Fbp1		2;3	18	i	x	3		carbohydrate metabolic process gluconeogenesis
144	Fibrinogen, B beta polypeptide	Q8K0E8	Fgb	fibrinogen has a double function: yielding monomers that polymerize into fibrin and acting as a cofactor in platelet aggregation (by similarity).	2;3	15	i	x	3	S	blood coagulation platelet activation protein polymerization signal transduction
145	Fumarate hydratase 1	P97807	Fh1		2;3	6	i	x	2	M, C	fumarate metabolic process tricarboxylic acid cycle
146	Formiminotransferase cyclodeaminase; glutamate formiminotransferase	Q91XD4	Ftcd	folate-dependent enzyme, that displays both transferase and deaminase activity. serves to channel one-carbon units from formiminoglutamate to the folate pool (by similarity).	2;3	12	i	x	1	G	amino acid metabolic process histidine catabolic process histidine metabolic process metabolic process
147	Ferritin heavy chain 1	P09528	Fth1	stores iron in a soluble, nontoxic, readily available form. important for iron homeostasis. has ferroxidase activity. iron is taken up in the ferrous form and deposited as ferric hydroxides after oxidation.	2;3	2	i,f	x	1	PM	immune response iron ion homeostasis iron ion transport negative regulation of cell proliferation
148	Ferritin light chain 1	P29391	Ftl1	stores iron in a soluble, nontoxic, readily available form. important for iron homeostasis. iron is taken up in the ferrous form and deposited as ferric hydroxides after oxidation.	2;3	13	i,f,e		2		iron ion homeostasis iron ion transport
149	Ras-GTPase-activating protein SH3-domain binding protein; GAP SH3 binding protein	P97855	G3bp	May be a regulated effector of stress granule assembly. Phosphorylation-dependent sequence-specific endoribonuclease in vitro. Cleaves exclusively between cytosine and adenine and cleaves MYC mRNA preferentially at the 3'-UTR. ATP- and magnesium-dependent	2	3	i		1	C, N	mRNA transport small GTPase mediated signal transduction transport
150	Galactokinase 1	Q9R0N0	Galk1	major enzyme for galactose metabolism.	2;3	9	i	x	1	C	carbohydrate metabolic process carbohydrate phosphorylation galactitol metabolic process galactose metabolic process metabolic process phosphorylation
151	Aldose 1-epimerase	Q8K157	Galm	mutarotase converts alpha-aldose to the beta-anomer. it is active on d-glucose, l-arabinose, d-xylose, d-galactose, maltose and lactose (by similarity).	2;3	8	i	x	1	C	carbohydrate metabolic process
152	Guanidinoacetate methyltransferase	O35969	Gamt		2;3	17	i,f,e	x	1		creatine biosynthetic process organ morphogenesis regulation of body size spermatogenesis
153	Glyceraldehyde 3-phosphate-dehydrogenase	P04797	gapdh		2;3	9	i	x	1	C
154	Glyceraldehyde-3-phosphate dehydrogenase	P16858	Gapdh		2;3	15	i,f	x	2	C
155	Vitamin D-binding protein	P21614	GC	Multifunctional protein found in plasma, ascitic fluid, cerebrospinal fluid, and urine and on the surface of many cell types. In plasma, it carries the vitamin D sterols and prevents polymerization of actin by binding its monomers. DBP associates with mem	2;3	15	i,f	x	2	S	transport vitamin D metabolic process
156	Glutamate cysteine ligase, modifier subunit;	O09172	Gclm		2;3	4	i		1		cysteine metabolic process glutamate metabolic process glutathione biosynthetic process glutathione metabolic process negative regulation of apoptosis positive regulation of glutamate-cysteine ligase activity regulation of blood vessel size regulation o
157	Guanine deaminase	Q9R111	Gda	catalyzes the hydrolytic deamination of guanine, producing xanthine and ammonia.	3	2	i	x	1	E
158	Glyoxalase 1 (Unknown ) (protein for MGC:101960)	Q9CPU0	Glo1	catalyzes the conversion of hemimercaptal, formed from methylglyoxal and glutathione, to s-lactoylglutathione (by similarity).	2;3	11	i	x	1		anti-apoptosis carbohydrate metabolic process
159	Glutamate dehydrogenase 1	P26443	Glud1	may be involved in learning and memory reactions by increasing the turnover of the excitatory neurotransmitter glutamate (by similarity).	2;3	14	i,f,e	x	2	M, MM	amino acid metabolic process transmembrane receptor protein tyrosine kinase signaling pathway
160	Glutamate-ammonia ligase (glutamine synthase); glutamine synthetase	P15105	Glul		2;3	11	i,f,e	x	7	C	glutamine biosynthetic process nitrogen compound metabolic process
161	G-beta like protein; Guanine nucleotide-binding protein subunit beta 2-like 1;	P68040	Gnb2l1	Seems to bind protein kinase C acting as an intracellular receptor to anchor the activated PKC to the cytoskeleton	2;3	3	i		1	C	intracellular signaling cascade protein kinase C activation protein localization signal transduction
162	Glycine N-methyltransferase	Q9QXF8	Gnmt	catalyzes the methylation of glycine by using s- adenosylmethionine (adomet) to form n-methylglycine (sarcosine) with the concomitant production of s-adenosylhomocysteine (adohcy). possible crucial role in the regulation of tissue concentration of ado	2;3	23	i	x	3	C
163	Glutamate oxaloacetate transaminase 2, mitochondrial; mitochondrial aspartate aminotransferase;	P05202	Got2		2;3	9	i,f	x	2	M, MM	amino acid metabolic process biosynthetic process
164	Glutathione peroxidase 1; cellular GPx	P11352	Gpx1	protects the hemoglobin in erythrocytes from oxidative breakdown.	2;3	18	i,f,e	x	3	C	hydrogen peroxide catabolic process induction of apoptosis by oxidative stress response to oxidative stress response to reactive oxygen species
165	Glyoxylate reductase/hydroxypyruvate reductase	Q91Z53	Grhpr	enzyme with hydroxy-pyruvate reductase, glyoxylate reductase and d-glycerate dehydrogenase enzymatic activities (by similarity).	2;3	7	i	x	1		metabolic process
166	GrpE-like 1, mitochondrial	Q99LP6	Grpel1	essential component of the pam complex, a complex required for the translocation of transit peptide-containing proteins from the inner membrane into the mitochondrial matrix in an atp-dependent manner. seems to control the nucleotide-dependent binding	2;3	2	i	x	1	M, MM	protein folding
167	Glutathione synthetase	P51855	Gss		2;3	3	i,f	x	1		glutathione biosynthetic process
168	Glutathione S-transferase, alpha 3	P30115	Gsta3	conjugation of reduced glutathione to a wide number of exogenous and endogenous hydrophobic electrophiles. this gst has a high catalytic activity for aflatoxin b1-8,9 epoxide.	2;3	15	i,f,e	x	2	C	metabolic process
169	Glutathione S-transferase A4 A Chain A	P24472	Gsta4	Conjugation of reduced glutathione to a wide number of exogenous and endogenous hydrophobic electrophiles	3	2	i		1	C	metabolic process
170	Glutathione S-transferase, mu 1;	P10649	Gstm1	conjugation of reduced glutathione to a wide number of exogenous and endogenous hydrophobic electrophiles.	2;3	15	i,f,e	x	3	C	metabolic process
171	Gstm6 protein; unnamed protein product	O35660	Gstm6	conjugation of reduced glutathione to a wide number of exogenous and endogenous hydrophobic electrophiles (by similarity).	2;3	6	i		1	C	metabolic process
172	Glutathione S-transferase omega 1;	O09131	Gsto1	exhibits glutathione-dependent thiol transferase and dehydroascorbate reductase activities (by similarity).	2	4	i,f	x	2	C	metabolic process
173	Glutathione S-transferase, pi 1;	P19157	Gstp1	conjugation of reduced glutathione to a wide number of exogenous and endogenous hydrophobic electrophiles. can metabolize 1-chloro-2,4-dinitrobenzene.	2;3	20	i,f,e		2		glutathione metabolic process metabolic process
174	Glutathione S-transferase, pi 2	P46425	Gstp2	conjugation of reduced glutathione to a wide number of exogenous and endogenous hydrophobic electrophiles. cannot metabolize 1-chloro-2,4-dinitrobenzene.	2;3	2	i		1		glutathione metabolic process
175	Glutathione S-transferase, theta 1	Q64471	Gstt1	conjugation of reduced glutathione to a wide number of exogenous and endogenous hydrophobic electrophiles. also binds steroids, bilirubin, carcinogens and numerous organic anions. has dichloromethane dehalogenase activity.	2;3	3	i		1	C, N	glutathione metabolic process
176	MHC class I heavy chain	P01898	H2-Q10	involved in the presentation of foreign antigens to the immune system.	2;3	4	i		1	ME	antigen processing and presentation antigen processing and presentation of peptide antigen via MHC class I defense response immune response
177	Haao protein; (3-hydroxyanthranilate 3,4-dioxygenase)	Q78JT3	Haao	catalyzes the synthesis of the excitotoxin quinolinic acid (quin) from 3-hydroxyanthranilic acid. the direct product of the reaction spontaneously rearrange to quin (by similarity).	2;3	22	i	x	5	C	metabolic process
178	2-hydroxyphytanoyl-CoA lyase	Q9QXE0	Hacl1	catalyzes a carbon-carbon cleavage reaction; cleaves a 2-hydroxy-3-methylacyl-coa into formyl-coa and a 2-methyl-branched fatty aldehyde (by similarity).	2;3	19	i		2	P	fatty acid alpha-oxidation lipid metabolic process
179	Hadhsc protein	Q61425	Hadh	plays an essential role in the mitochondrial beta- oxidation of short chain fatty acids. exerts it highest activity toward 3-hydroxybutyryl-coa.	2;3	5	i,f		2	M, MM	fatty acid metabolic process lipid metabolic process
180	Hydroxyacyl-Coenzyme A dehydrogenase/3-ketoacyl-Coenzyme A thiolase/enoyl-Coenzyme A hydratase (trifunctional protein), alpha subunit	Q64428	Hadha	bifunctional subunit.	2;3	16	i,f	x	2	M, MM	fatty acid beta-oxidation fatty acid metabolic process metabolic process
181	Hydroxyacyl-Coenzyme A dehydrogenase/3-ketoacyl-Coenzyme A thiolase/enoyl-Coenzyme A hydratase (trifunctional protein), beta subunit	Q99JY0	Hadhb		2;3	12	i		1	M, MM	fatty acid beta-oxidation fatty acid metabolic process lipid metabolic process
182	Hal protein	P35492	Hal		3	6	i,f		3	C	biosynthetic process histidine catabolic process histidine metabolic process
183	Alpha-globin	P01942	Hba	Involved in oxygen transport from the lung to the various peripheral tissues.	2	2	i,f,e	x	1
184	Heme-binding protein	Q9R257	Hbp	May act in the binding of free porphyrinogens that may be present in the cell and thus facilitate removal of these potentially toxic compound. Binds with a high affinity to one molecule of heme or porphyrins. It binds metalloporphyrins, free porphyrins an	2	12	i	x	2	C	heme metabolic process
185	Hepatoma-derived growth factor	P51859	Hdgf	heparin-binding protein, with mitogenic activity for fibroblasts (by similarity).	2	3	i		1	C, N	cellular process
186	Haloacid dehalogenase-like hydrolase domain containing 3	Q9CYW4	Hdhd3		2	7	i	x	1	M	metabolic process
187	3-hydroxyisobutyrate dehydrogenase, mitochondrial precursor; 3-hydroxyisobutyrate dehydrogenase, mitochondrial;	Q99L13	Hibadh		2;3	11	i	x	2	M	pentose-phosphate shunt valine metabolic process
188	Histidine triad nucleotide binding protein 1;	P70349	Hint1	hydrolyzes adenosine 5'-monophosphoramidate substrates such as amp-morpholidate, amp-n-alanine methyl ester, amp-alpha- acetyl lysine methyl ester and amp-nh2 (by similarity).	2;3	8	i,f	x	1	C, N
189	Hint2 protein	Q9D0S9	Hint2	probable hydrolase.	2	3	i		3	E, M
190	HSBO22 histone H2B	Q2KII5	HIST1H2BI		2;3	2	i		1	N	chromosome organization and biogenesis (sensu Eukaryota) nucleosome assembly
191	MHC class I antigen 2	Q700Z7	HLA-C		2;3	8	i		1	ME	antigen processing and presentation antigen processing and presentation of peptide antigen via MHC class I ciliary or flagellar motility immune response
192	High mobility group protein B1;	P63159	Hmgb1	Binds preferentially single-stranded DNA and unwinds double stranded DNA. Heparin-binding protein that has a role in the extension of neurite-type cytoplasmic processes in developing cells	2;3	4	i		1	N, C	DNA packaging nitric oxide biosynthetic process regulation of transcription, DNA-dependent transport
193	Hmgcl protein	P38060	Hmgcl		2;3	3	i,f	x	1	M, MM	metabolic process
194	3-hydroxy-3-methylglutaryl-Coenzyme A synthase ; Hmgcs1 protein;	Q8JZK9	Hmgcs1	Hmgcs1	3	2	i		1	C	acetyl-CoA metabolic process cholesterol biosynthetic process lipid biosynthetic process steroid biosynthetic process sterol biosynthetic process
195	3-hydroxy-3-methylglutaryl CoA synthase	P54869	Hmgcs2	this enzyme condenses acetyl-coa with acetoacetyl-coa to form hmg-coa, which is the substrate for hmg-coa reductase.	2;3	4	i,f,e	x	2	M	acetyl-CoA metabolic process cholesterol biosynthetic process lipid biosynthetic process steroid biosynthetic process sterol biosynthetic process
196	Heterogeneous nuclear ribonucleoprotein A2/B1 isoform 1	O88569	Hnrpa2b1	involved with pre-mrna processing. forms complexes (ribonucleosomes) with at least 20 other different hnrnp and heterogeneous nuclear rna in the nucleous (by similarity).	2	6	i,f,e	x	2	N	RNA processing RNA splicing RNA transport mRNA processing
197	Heterogeneous nuclear ribonucleoprotein A/B	Q99020	Hnrpab	transcriptional repressor. binds to carg box motifs, single-stranded and double-stranded dna, and rna. it may be that repression by cbf-a is a result of competitive binding of cbf, a putative positive factor, and cbf-a to the same or overlapping motif	2	2	i	x	1	N	RNA processing epithelial to mesenchymal transition positive regulation of gene-specific transcription regulation of transcription, DNA-dependent IEA transcription
198	Heterogeneous nuclear ribonucleoprotein F	Q9Z2X1	Hnrpf	Component of the heterogeneous nuclear ribonucleoprotein (hnRNP) complexes which provide the substrate for the processing events that pre-mRNAs undergo before becoming functional, translatable mRNAs in the cytoplasm. Probably binds G-rich sequences in pre	2	5	i	x	1	N	RNA processing RNA splicing IEA mRNA processing
199	HNRPH1	P31943	HNRPH1	this protein is a component of the heterogeneous nuclear ribonucleoprotein (hnrnp) complexes which provide the substrate for the processing events that pre-mrnas undergo before becoming functional, translatable mrnas in the cytoplasm. binds poly(rg).	2	5	i		1	N	RNA splicing mRNA processing
200	Heterogeneous nuclear ribonucleoprotein H2;	P70333	Hnrph2	this protein is a component of the heterogeneous nuclear ribonucleoprotein (hnrnp) complexes which provide the substrate for the processing events that pre-mrnas undergo before becoming functional, translatable mrnas in the cytoplasm. binds poly(rg) (	2	2	i		1	N	nucleus ribonucleoprotein complex
201	Heterogeneous nuclear ribonucleoprotein K	P61979	Hnrpk	one of the major pre-mrna-binding proteins. binds tenaciously to poly(c) sequences. likely to play a role in the nuclear metabolism of hnrnas, particularly for pre-mrnas that contain cytidine-rich sequences. can also bind poly(c) single- stranded dna.	2;3	13	i	x	2	C, N	RNA processing RNA splicing mRNA processing
202	4-hydroxyphenylpyruvate dioxygenase	P49429	Hpd		3	2	i,f	x	1	C, ME	L-phenylalanine catabolic process aromatic amino acid family metabolic process tyrosine catabolic process
203	Hemopexin	Q91X72	Hpxn	binds heme and transports it to the liver for breakdown and iron recovery, after which the free hemopexin returns to the circulation.	2;3	2	i	x	1	S	transport
204	Heat shock protein HSP 90-beta (HSP 84)	P11499	HSP90AB1	molecular chaperone. has atpase activity (by similarity).	3	5	i,f,e	x	2	C	positive regulation of nitric oxide biosynthetic process protein folding response to heat response to unfolded protein
205	Protein kinase	P14625	HSP90B1	Molecular chaperone that functions in the processing and transport of secreted proteins	2;3	3	i		3	ER	protein folding
206	Heat shock protein gp96 precursor; Endoplasmin [Precursor]	Q29092	HSP90B1	Molecular chaperone that functions in the processing and transport of secreted proteins.	2;3	3	i		3	ER	protein folding
207	Heat shock protein 4;	Q61316	Hspa4		2;3	5	i,f	x	1	C	response to heat
208	78 kDa glucose-regulated protein [Precursor];	P07823	HSPA5	Probably plays a role in facilitating the assembly of multimeric protein complexes inside the ER.	2	4	i	x	3	ER	ER overload response anti-apoptosis negative regulation of caspase activity
209	heat shock 70kD protein 5 (glucose-regulated protein); glucose regulated protein, 78 kDa;	P20029	Hspa5	probably plays a role in facilitating the assembly of multimeric protein complexes inside the er.	2;3	21	i,f,e	x	3	ER	ER overload response anti-apoptosis negative regulation of caspase activity
210	Heat shock 70kDa protein 8 isoform 1;	P63017	HSPA8	chaperone.	2;3	21	i,e	x	4	C	chaperone cofactor-dependent protein folding protein folding regulation of progression through cell cycle response to heat
211	Stress-70 protein, mitochondrial precursor	O35501	HSPA9	Implicated in the control of cell proliferation and cellular aging. May also act as a chaperone (By similarity).	2;3	2	i	x	1	M	protein export from nucleus protein folding IEA response to heat
212	Heat shock protein, A (Unnamed protein product (mortalin mot-2=hsp70 homolog perinuclear form))	Q7TSZ0	Hspa9		2;3	21	i	x	2	M	protein export from nucleus protein folding IEA response to heat
213	Heat shock protein 1; heat shock protein, 25 kDa; heat shock 27kDa protein 1	P14602	Hspb1	involved in stress resistance and actin organization.	2;3	2	i,f		1	C, N, ME
214	Heat shock protein 1 (chaperonin)	P63038	Hspd1	implicated in mitochondrial protein import and macromolecular assembly. may facilitate the correct folding of imported proteins. may also prevent misfolding and promote the refolding and proper assembly of unfolded polypeptides generated under stress	2;3	22	i,e	x	3	M, MM	cellular protein metabolic process protein folding response to heat
215	Serine protease HTRA2, mitochondrial precursor (High temperature requirement protein A2) (HtrA2) (Omi stress-regulated endoprotease) (Serine proteinase OMI)	Q9JIY5	Htra2	serine protease that shows proteolytic activity against a nonspecific substrate beta-casein. promotes or induces cell death either by direct binding to and inhibition of birc proteins (also called inhibitor of apoptosis proteins, iaps), leading to an	2	2	i	x	1	M	adult locomotory behavior adult walking behavior apoptosis forebrain development induction of apoptosis by intracellular signals mitochondrion organization and biogenesis neuron development proteolysis regulation of body size
216	170 kDa glucose regulated protein	Q60432	HYOU1	Has a pivotal role in cytoprotective cellular mechanisms triggered by oxygen deprivation. May play a role as a molecular chaperone and participate in protein folding (By similarity).	2;3	5	i	x	2	ER	protein folding response to stress
217	Hypothetical protein 4833421E05Rik	Q9DB29	Iah1		2;3	10	i		1		lipid metabolic process
218	NADP-dependent isocitrate dehydrogenase	O88844 (gi|3641400)	Idh1		2	6	i,f,e	x	2	C	glutathione metabolic process glyoxylate cycle metabolic process response to oxidative stress tricarboxylic acid cycle
219	Isocitrate dehydrogenase 1 (NADP+), soluble	O88844 (gi|6754278)	Idh1		2	11	i,f,e	x	2	C	glutathione metabolic process glyoxylate cycle metabolic process response to oxidative stress tricarboxylic acid cycle
220	Idh3a protein	Q9D6R2	Idh3a		2;3	10	i	x	1	M	cellular carbohydrate metabolic process metabolic process IEA tricarboxylic acid cycle
221	Unnamed protein product (mitofilin)	Q8CAQ8	Immt		2;3	7	i	x	1	M, MIM	biological process
222	Thioether S-methyltransferase	P40936	Inmt	catalyzes the n-methylation of tryptamine and structurally related compounds (potential).	3	5	i,f		1	C
223	Isovaleryl coenzyme A dehydrogenase; isovaleryl dehydrogenase precursor	Q9JHI5	Ivd		2;3	19	i	x	2	M, MM	electron transport metabolic process
224	Steroid dehydrogenase; Estradiol 17-beta-dehydrogenase 8	P50171	Ke 6	Uses estradiol as its preferred substrate.	2;3	8	i,f		1		androgen metabolic process estrogen metabolic process lipid biosynthetic process metabolic process steroid biosynthetic process
225	Ketohexokinase	P97328	Khk		2;3	13	i,f,e	x	1	C	carbohydrate metabolic process
226	Kininogen 1; H-kininigen; L-kininogen	O08677	Kng1	(1) Kininogens are inhibitors of thiol proteases; (2) HMW-kininogen plays an important role in blood coagulation by helping to position optimally prekallikrein and factor XI next to factor XII; (3) HMW-kininogen inhibits the thrombin- and plasmin-induced	2;3	8	i		4	S	blood coagulation inflammatory response regulation of blood vessel size vasodilation
227	Cytokeratin	P05784	Krt18		2;3	19	i,f,e	x	4	C	cytoskeleton organization and biogenesis
228	Keratin, type II cytoskeletal 8 (Cytokeratin 8)	P11679	Krt8	together with krt19, helps to link the contractile apparatus to dystrophin at the costameres of striated muscle (by similarity).	2	2	i,f,e	x	1	C	cellular morphogenesis during differentiation cytoskeleton organization and biogenesis multicellular organismal development protein amino acid phosphorylation response to other organism
229	Cytokeratin 9	P35527	KRT9	may serve an important special function either in the mature palmar and plantar skin tissue or in the morphogenic program of the formation of these tissues.	2;3	6	i	x	2	C	epidermis development
230	Lactamase, beta 2	Q99KR3	Lactb2		2;3	7	i	x	1	M
231	Cytosol aminopeptidase (Leucine aminopeptidase) (LAP)	Q9CPY7	Lap3	presumably involved in the processing and regular turnover of intracellular proteins. catalyzes the removal of unsubstituted n-terminal amino acids from various peptides (by similarity).	2;3	6	i	x	2	C	protein metabolic process proteolysis
232	Lactate dehydrogenase 1, A chain;	P06151	Ldha		2;3	4	i,f,e	x	1	C	anaerobic glycolysis glycolysis tricarboxylic acid cycle intermediate metabolic process
233	Lactate dehydrogenase B	P07195	LDHB		2;3	3	i		1	C	anaerobic glycolysis tricarboxylic acid cycle intermediate metabolic process
234	D-lactate dehydrogenase	Q7TNG8	Ldhd		2;3	18	i	x	3	M	ATP biosynthetic process electron transport
235	Lamin B1	P14733	Lmnb1	lamins are components of the nuclear lamina, a fibrous layer on the nucleoplasmic side of the inner nuclear membrane, which is thought to provide a framework for the nuclear envelope and may also interact with chromatin.	2;3	4	i,f,e		1	N
237	Alpha enolase (Hypothetical protein LOC433182)	Q5FW97	LOC433182		2;3	22	i	x	1	C	glycolysis
238	Lysophospholipase 1;	P97823	Lypla1	hydrolyzes fatty acids from s-acylated cysteine residues in proteins such as trimeric g alpha proteins or hras. also has low lysophospholipase activity.	2;3	13	i	x	6	C	fatty acid metabolic process lipid metabolic process
239	Mannose-6-phosphate receptor-binding protein 1;	Q9DBG5	M6PRBP1	required for the transport of mannose 6-phosphate receptors (mpr) from endosomes to the trans-golgi network (by similarity).	2	5	i		1	C	transport
240	Adenylate kinase isozyme 3	Q9WTP7	mAK3		2	4	i,f		1	M, MM	amino acid biosynthetic process nucleobase, nucleoside, nucleotide and nucleic acid metabolic process
241	Methionine adenosyltransferase I, alpha; S-adenosylmethionine synthetase	Q91X83	Mat1a	catalyzes the formation of s-adenosylmethionine from methionine and atp (by similarity).	2;3	2	i	x	1		one-carbon compound metabolic process
242	DEMSMC malate dehydrogenase (EC 1.1.1.37), cytosolic	P14152	Mdh1		2;3	17	i,f	x	1	C	glycolysis malate metabolic process tricarboxylic acid cycle tricarboxylic acid cycle intermediate metabolic process
243	Malate dehydrogenase 2, NAD (mitochondrial);	P08249	Mdh2		2;3	6	i,f,e	x	1	M, MM	glycolysis malate metabolic process tricarboxylic acid cycle tricarboxylic acid cycle intermediate metabolic process
244	Mesoderm development candidate 2; Unnamed protein product	Q9ERE7	Mesdc2		2	3	i		1		mesoderm development
245	Protein DJ-1; Parkinson disease protein 7 homolog;	Q99LX0	MGC98210	Acts as a positive regulator of androgen receptor-dependent transcription. May function as a redox-sensitive chaperone and as a sensor for oxidative stress. Prevents aggregation of SNCA. Protects neurons against oxidative stress and cell death. Plays a ro	2;3	13	i		1	N, C	adult locomotory behavior cell proliferation dopamine uptake protein folding response to hydrogen peroxide synaptic transmission, dopaminergic
246	3-mercaptopyruvate sulfurtransferase	Q99J99	Mpst	transfers a sulfur ion to cyanide or to other thiol compounds. also has weak rhodanese activity. may have a role in cyanide degradation or in thiosulfate biosynthesis (by similarity).	2;3	9	i	x	2	C, M	sulfate transport
247	Major urinary protein 1	Q4FZE8	Mup1		3	4	i	x	1		transport
248	uMUP-VIII=18.695 kda major urinary protein	P02762	Mup6	Binds pheromones that are released from drying urine of males. These pheromones affect the sexual behavior of females	2	6	i,f,e		1	S	transport
249	Nascent-polypeptide-associated complex alpha polypeptide	Q13765	NACA	Prevents inappropriate targeting of non-secretory polypeptides to the endoplasmic reticulum (ER). Binds to nascent polypeptide chains as they emerge from the ribosome and blocks their interaction with the signal recognition particle (SRP), which normally	2	2	i		1	C, N	protein transport transcription translation
250	N-ethylmaleimide-sensitive factor attachment protein, gamma;	Q99747	NAPG	required for vesicular transport between the endoplasmic reticulum and the golgi apparatus.	2	3	i		1	ME	ER to Golgi vesicle-mediated transport intra-Golgi vesicle-mediated transport intracellular protein transport membrane fusion protein complex assembly protein stabilization
251	N-myc downstream regulated gene 2;	Q9QYG0	Ndrg2	may be involved in dendritic cell and neuron differentiation (by similarity).	2;3	7	i		1	C	cell differentiation multicellular organismal development nervous system development
252	NADH dehydrogenase [ubiquinone] 1 alpha subcomplex subunit 10, mitochondrial precursor	O95299	NDUFA10	transfer of electrons from nadh to the respiratory chain. the immediate electron acceptor for the enzyme is believed to be ubiquinone.	3	6	i	x	1	M	nucleobase, nucleoside, nucleotide and nucleic acid metabolic process
253	NADH dehydrogenase (ubiquinone) 1 alpha subcomplex, 8	Q9DCJ5	Ndufa8	transfer of electrons from nadh to the respiratory chain. the immediate electron acceptor for the enzyme is believed to be ubiquinone (by similarity).	2	4	i		1	M
254	NADH dehydrogenase (ubiquinone) Fe-S protein 1 (Ndufs1)	Q91VD9	NDUFS1	this is the largest subunit of complex i and it is a component of the iron-sulfur (ip) fragment of the enzyme. it may form part of the active site crevice where nadh is oxidized (by similarity).	3	5	i	x	1	M, MIM	ATP synthesis coupled electron transport biological_process electron transport mitochondrial electron transport, NADH to ubiquinone
255	NADH dehydrogenase (ubiquinone) Fe-S protein 3	Q9DCT2	Ndufs3	transfer of electrons from nadh to the respiratory chain. the immediate electron acceptor for the enzyme is believed to be ubiquinone (by similarity).	3	3	i		2	M, MIM	biological_process electron transport mitochondrial electron transport, NADH to ubiquinone
256	Ndufv2 protein	Q9D6J6	Ndufv2	transfer of electrons from nadh to the respiratory chain. the immediate electron acceptor for the enzyme is believed to be ubiquinone (by similarity).	2	8	i	x	1	M, MIM	electron transport
257	Nit protein 2	Q9JHW2	Nit2		2;3	18	i	x	1	M	nitrogen compound metabolic process
258	Nucleoside-diphosphate kinase 2; nucleoside diphosphate kinase B	Q01768	Nme2	major role in the synthesis of nucleoside triphosphates other than atp. the atp gamma phosphate is transferred to the ndp beta phosphate via a ping-pong mechanism, using a phosphorylated active-site intermediate.	2;3	8	i,f,e	x	2	C, ME	CTP biosynthetic process GTP biosynthetic process UTP biosynthetic process nucleotide metabolic process pyrimidine ribonucleoside triphosphate biosynthetic process
259	Alpha-tubulin	Q862E5	None		3	6	i		1		regulation of NF-kappaB import into nucleus response to oxidative stress
260	Similar to peroxiredoxin 1	Q91Z81	None		2;3	6	i		3
261	ERP57 protein	Q9GLW6	None		2;3	3	i		2
262	NAD(P)H dehydrogenase, quinone 2; NAD(P)H menadione oxidoreductase 2, dioxin inducible;	Q9JI75	Nqo2	the enzyme apparently serves as a quinone reductase in connection with conjugation reactions of hydroquinones involved in detoxification pathways as well as in biosynthetic processes such as the vitamin k-dependent gamma-carboxylation of glutamate res	2;3	6	i		1	C	electron transport
263	NSFL1 cofactor p47 (p97 cofactor)	Q9CZ44	Nsfl1c	Reduces the ATPase activity of VCP. Necessary for the fragmentation of Golgi stacks during mitosis and for VCP-mediated reassembly of Golgi stacks after mitosis. May play a role in VCP-mediated formation of transitional endoplasmic reticulum (tER) (By sim	2	8	i	x	2	G	glucose transport protein transport transport vesicle docking during exocytosis vesicle-mediated transport
264	Nudix (nucleoside diphosphate linked moiety X)-type motif 7;	Q99P30	Nudt7	Coenzyme A diphosphatase which mediates the cleavage of CoA, CoA esters and oxidized CoA with similar efficiencies, yielding 3',5'-ADP and the corresponding 4'-phosphopantetheine derivative as products. CoA into 3',5'-ADP and 4'-phosphopantetheine. Has no	2;3	6	i		1	P	acetyl-CoA catabolic process coenzyme A catabolic process
265	Ornithine aminotransferase	P29758	Oat		2;3	18	i,f,e	x	1	M, MM
266	Serine protease OMI	Q9R108	Omi	Serine protease that shows proteolytic activity against a nonspecific substrate beta-casein. Promotes or induces cell death either by direct binding to and inhibition of BIRC proteins (also called inhibitor of apoptosis proteins, IAPs), leading to an incr	2	2	i	x	2	M	adult locomotory behavior adult walking behavior apoptosis forebrain development induction of apoptosis by intracellular signals mitochondrion organization and biogenesis neuron development proteolysis regulation of body size
267	Otc protein	P11725	Otc		2;3	14	i,f,e	x	1	M, MM	amino acid biosynthetic process amino acid metabolic process arginine biosynthetic process urea cycle
268	RIKEN cDNA 4933425A18	Q9D404	Oxsm	may play a role in the biosynthesis of lipoic acid as well as longer chain fatty acids required for optimal mitochondrial function (by similarity).	2;3	3	i		1	M	fatty acid biosynthetic process lipid biosynthetic process protein amino acid phosphorylation
269	Prolyl 4-hydroxylase, beta polypeptide	P09103	P4hb	This multifunctional protein catalyzes the formation, breakage and rearrangement of disulfide bonds. At the cell surface, seems to act as a reductase that cleaves disulfide bonds of proteins attached to the cell. May therefore cause structural modificatio	2;3	16	i,f,e	x	1	ER	cell redox homeostasis peptidyl-proline hydroxylation to 4-hydroxy-L-proline protein folding
270	Polyadenylate binding protein II	P11940	PABPC1	Binds the poly(A) tail of mRNA. May be involved in cytoplasmic regulatory processes of mRNA metabolism such as pre-mRNA splicing. Its function in translational initiation regulation can either be enhanced by PAIP1 or repressed by PAIP2. Can probably bind	2;3	7	i	x	1	C, N	RNA splicing mRNA polyadenylation mRNA processing IEA mRNA stabilization
271	DJ-1 protein	Q99LX0	Park7	acts as positive regulator of androgen receptor- dependent transcription. may function as redox-sensitive chaperone and as sensor for oxidative stress. prevents aggregation of snca. protects neurons against oxidative stress and cell death. plays a rol	2;3	13	i	x	1	N, C	adult locomotory behavior cell proliferation dopamine uptake protein folding response to hydrogen peroxide response to hydrogen peroxide synaptic transmission, dopaminergic
272	MAWD binding protein homolog 1	Q9DCG6	Pbld		2;3	19	i	x	2		biosynthetic process
273	Propionyl-Coenzyme A carboxylase, alpha polypeptide	Q91ZA3	Pcca		2;3	10	i	x	2	M, MM	biotin metabolic process metabolic process
274	Phosphoenolpyruvate carboxykinase 1, cytosolic	Q9Z2V4	Pck1		2;3	5	i,f	x	2	C	gluconeogenesis glycerol biosynthetic process from pyruvate lipid metabolic process
275	Phosphatidylcholine transfer protein	P53808	PC-TP	catalyzes the transfer of phosphatidylcholine between membranes.	2;3	9	i		1	C	cholesterol metabolic process lipid transport transport
276	Pyruvate carboxylase; pyruvate decarboxylase	Q05920	Pcx	pyruvate carboxylase catalyzes a 2-step reaction, involving the atp-dependent carboxylation of the covalently attached biotin in the first step and the transfer of the carboxyl group to pyruvate in the second. catalyzes in a tissue specific manner, th	2;3	8	i,f,e	x	1	M, MM	gluconeogenesis lipid biosynthetic process metabolic process
277	Phosphate cytidylyltransferase 2, ethanolamine	Q922E4	Pcyt2		3	2	i	x	1		biosynthetic process phospholipid biosynthetic process phospholipid metabolic process
278	Pyruvate dehydrogenase E1 alpha 1;	P35486	Pdha1	the pyruvate dehydrogenase complex catalyzes the overall conversion of pyruvate to acetyl-coa and co(2). it contains multiple copies of three enzymatic components: pyruvate dehydrogenase (e1), dihydrolipoamide acetyltransferase (e2) and lipoamide dehy	2	2	i,f	x	1	M, MM	glycolysis metabolic process
279	Pyruvate dehydrogenase (lipoamide) beta	Q9D051	Pdhb	the pyruvate dehydrogenase complex catalyzes the overall conversion of pyruvate to acetyl-coa and co(2). it contains multiple copies of three enzymatic components: pyruvate dehydrogenase (e1), dihydrolipoamide acetyltransferase (e2) and lipoamide dehy	2;3	15	i	x		M, MM	glycolysis
280	Protein disulfide isomerase associated 3 ;	P27773	Pdia3		2;3	21	i,f,e	x	1	ER	cell redox homeostasis positive regulation of apoptosis
281	Protein disulfide isomerase-associated 6	Q922R8	Pdia6		2;3	6	i	x	2	ER	cell redox homeostasis electron transport
282	Pdlim1 protein	O70400	Pdlim1	cytoskeletal protein that may act as an adapter that brings other proteins (like kinases) to the cytoskeleton (by similarity).	2	8	i		2	C	regulation of transcription
283	Phosphatidylethanolamine binding protein	P70296	Pebp1	binds atp, opioids and phosphatidylethanolamine. has lower affinity for phosphatidylinositol and phosphatidylcholine. serine protease inhibitor which inhibits thrombin, neuropsin and chymotrypsin but not trypsin, tissue type plasminogen activator and	2	2	i	x	1	C	sperm capacitation
284	Phosphoglycerate mutase 1	P18669	PGAM1	interconversion of 3- and 2-phosphoglycerate with 2,3- bisphosphoglycerate as the primer of the reaction. can also catalyze the reaction of ec 5.4.2.4 (synthase) and ec 3.1.3.13 (phosphatase), but with a reduced activity.	2;3	5	i,f	x	1	C	glycolysis metabolic process
285	Phosphoglycerate kinase 1	P09411	Pgk1		2;3	10	i,f	x	1	C	glycolysis
286	6-phosphogluconolactonase (6PGL)	Q9CQ60	Pgls	hydrolysis of 6-phosphogluconolactone to 6- phosphogluconate (by similarity).	2;3	16	i	x	1	C	carbohydrate metabolic process microtubule-based movement pentose-phosphate shunt
287	Phosphoglucomutase Mol_id: 1; Molecule: Alpha-D-Glucose-1,6-Bisphosphate; Chain: A, B;	P00949	PGM1	This enzyme participates in both the breakdown and synthesis of glucose.	3	2	i	x	2	C	calcium ion homeostasis carbohydrate metabolic process glucose metabolic process
288	Phosphoglucomutase 2;	Q3UGE3	Pgm2		3	5	i		1		carbohydrate metabolic process
289	Prohibitin	P67778	Phb	prohibitin inhibits dna synthesis. it has a role in regulating proliferation. as yet it is unclear if the protein or the mrna exhibits this effect. may play a role in regulating mitochondrial respiration activity and in aging (by similarity).	2;3	21	i	x	1	M, MIM	DNA replication
290	Lrrc8 protein	Q80V68	Phyhd1		2;3	4	i		2	ME
291	Phosphatidylinositol transfer protein alpha isoform	P53810	Pitpna	Catalyzes the transfer of PtdIns and phosphatidylcholine between membranes	3	3	i		1	C	transport
292	Phosphomannomutase 2	Q9Z2M7	Pmm2	involved in the synthesis of the gdp-mannose and dolichol-phosphate-mannose required for a number of critical mannosyl transfer reactions (by similarity).	2	6	i,f		1	C	mannose biosynthetic process metabolic process
293	Purine-nucleoside phosphorylase;	P23492	Pnp		3	6	i,f	x	1		nucleobase, nucleoside, nucleotide and nucleic acid metabolic process purine nucleoside metabolic process
294	Pyridoxine 5'-phosphate oxidase;	Q91XF0	Pnpo	oxidizes pnp and pmp into pyridoxal 5'-phosphate (plp) (by similarity).	2;3	14	i	x	1		pyridoxine biosynthetic process
295	Pyrophosphatase	Q9D819	Ppa1		2;3	15	i	x	1	C	metabolic process phosphate metabolic process
296	Inorganic pyrophosphatase 2	Q91VM9	Ppa2		2	10	i		2	M	metabolic process phosphate metabolic process protein prenylation
297	Peptidylprolyl isomerase A	P17742	Ppia	ppiases accelerate the folding of proteins. it catalyzes the cis-trans isomerization of proline imidic peptide bonds in oligopeptides.	2;3	19	i,f,e	x	2	C	protein folding
298	Peptidylprolyl isomerase B; cyclophilin B	P24369	Ppib	ppiases accelerate the folding of proteins. it catalyzes the cis-trans isomerization of proline imidic peptide bonds in oligopeptides.	2;3	8	i,f	x	2	ER	protein folding
299	Serine/threonine-protein phosphatase 2A 65 kDa regulatory subunit A alpha isoform;	Q76MZ3	Ppp2r1a	The PR65 subunit of protein phosphatase 2A serves as a scaffolding molecule to coordinate the assembly of the catalytic subunit and a variable regulatory B subunit	3	2	i		1	C
300	Peroxiredoxin 1	P35700	Prdx1	involved in redox regulation of the cell. reduces peroxides with reducing equivalents provided through the thioredoxin system but not from glutaredoxin. may play an important role in eliminating peroxides generated during metabolism. might participate	2;3	21	i,f	x	1	C	regulation of NF-kappaB import into nucleus response to oxidative stress
301	Peroxiredoxin 3	P20108	Prdx3	involved in redox regulation of the cell. protects radical-sensitive enzymes from oxidative damage by a radical- generating system.	2;3	5	i,f	x	2	M	extracellular space mitochondrion
302	Peroxiredoxin 4;	O08807	Prdx4	probably involved in redox regulation of the cell. regulates the activation of nf-kappa-b in the cytosol by a modulation of i-kappa-b-alpha phosphorylation.	2;3	11	i,f	x	2	C	biological_process
303	Peroxiredoxin 5	P99029	Prdx5	reduces hydrogen peroxide and alkyl hydroperoxides with reducing equivalents provided through the thioredoxin system. involved in intracellular redox signaling.	2	7	i,f,e	x	1	M, C, P	peroxisome organization and biogenesis
305	Peroxiredoxin 6;	O08709	Prdx6	involved in redox regulation of the cell. can reduce h(2)o(2) and short chain organic, fatty acid, and phospholipid hydroperoxides. may play a role in the regulation of phospholipid turnover as well as in protection against oxidative injury (by simila	2;3	21	i,f,e	x	1	C, L	lipid catabolic process response to reactive oxygen species
304	Peroxiredoxin 6; 1-Cys peroxiredoxin;	O35244	Prdx6	involved in redox regulation of the cell. can reduce h(2)o(2) and short chain organic, fatty acid, and phospholipid hydroperoxides. may play a role in the regulation of phospholipid turnover as well as in protection against oxidative injury.	3	3	i	x	1	C, L	hydrogen peroxide catabolic process lipid catabolic process phospholipid catabolic process response to oxidative stress response to reactive oxygen species
306	Proteasome (prosome, macropain) subunit, alpha type 1	Q9R1P4	Psma1	the proteasome is a multicatalytic proteinase complex which is characterized by its ability to cleave peptides with arg, phe, tyr, leu, and glu adjacent to the leaving group at neutral or slightly basic ph. the proteasome has an atp-dependent proteolyt	2;3	11	i	x	2	C, N	transport ubiquitin-dependent protein catabolic process
307	Proteasome (prosome, macropain) subunit, alpha type 2	P49722	Psma2	the proteasome is a multicatalytic proteinase complex which is characterized by its ability to cleave peptides with arg, phe, tyr, leu, and glu adjacent to the leaving group at neutral or slightly basic ph. the proteasome has an atp-dependent proteolyt	2	2	i,f	x	1	C, N	transport ubiquitin-dependent protein catabolic process
308	Proteasome (prosome, macropain) subunit, alpha type 6	Q9QUM9	Psma6	the proteasome is a multicatalytic proteinase complex which is characterized by its ability to cleave peptides with arg, phe, tyr, leu, and glu adjacent to the leaving group at neutral or slightly basic ph. the proteasome has an atp-dependent proteolyt	2;3	9	i	x	1	C, N	ubiquitin-dependent protein catabolic process
309	Proteasome (prosome, macropain) subunit, beta type 3	Q9R1P1	Psmb3	the proteasome is a multicatalytic proteinase complex which is characterized by its ability to cleave peptides with arg, phe, tyr, leu, and glu adjacent to the leaving group at neutral or slightly basic ph. the proteasome has an atp-dependent proteolyt	2;3	4	i		1	C, N	protein catabolic process ubiquitin-dependent protein catabolic process
310	Proteasome beta 4 subunit; proteasome (prosome, macropain) subunit, beta type, 4	P99026	Psmb4	the proteasome is a multicatalytic proteinase complex which is characterized by its ability to cleave peptides with arg, phe, tyr, leu, and glu adjacent to the leaving group at neutral or slightly basic ph. the proteasome has an atp-dependent proteolyt	2;3	12	i,f,e	x	1	C, N	ubiquitin-dependent protein catabolic process
311	Psmb7 protein	P70195	Psmb7	the proteasome is a multicatalytic proteinase complex which is characterized by its ability to cleave peptides with arg, phe, tyr, leu, and glu adjacent to the leaving group at neutral or slightly basic ph. the proteasome has an atp-dependent proteolyt	2;3	9	i	x	1	C, N	ubiquitin-dependent protein catabolic process
312	Proteasome 26S ATPase subunit 1	P62191	PSMC1	the 26s protease is involved in the atp-dependent degradation of ubiquitinated proteins. the regulatory (or atpase) complex confers atp dependency and substrate specificity to the 26s complex.	2	3	i		1	C, N	protein catabolic process
313	Proteasome 26S ATPase subunit 2;	P35998	PSMC2	the 26s protease is involved in the atp-dependent degradation of ubiquitinated proteins. the regulatory (or atpase) complex confers atp dependency and substrate specificity to the 26s complex. positive modulator of tat-mediated transactivation.	3	5	i	x	1	C, N	protein catabolic process proteolysis
314	PSMC3	P17980	PSMC3	the 26s protease is involved in the atp-dependent degradation of ubiquitinated proteins. the regulatory (or atpase) complex confers atp dependency and substrate specificity to the 26s complex (by similarity).	2	7	i		1	C, N	protein catabolic process
315	Proteasome 26S ATPase subunit 4	Q63570	Psmc4	the 26s protease is involved in the atp-dependent degradation of ubiquitinated proteins. the regulatory (or atpase) complex confers atp dependency and substrate specificity to the 26s complex.	2;3	9	i	x	1	C, N	protein catabolic process proteolysis
316	Similar to proteasome 26S ATPase subunit 6	P62334	Psmc6	the 26s protease is involved in the atp-dependent degradation of ubiquitinated proteins. the regulatory (or atpase) complex confers atp dependency and substrate specificity to the 26s complex.	2	6	i	x	1	C, N	protein catabolic process
317	Psmd9 (Unknown (protein for MGC:66876))	Q9CR00	Psmd9	Acts as a regulatory subunit of the 26S proteasome which is involved in the ATP-dependent degradation of ubiquitinated proteins	2	3	i	x	1	C
318	Proteasome (prosome, macropain) 28 subunit, alpha;	P97371	Psme1	implicated in immunoproteasome assembly and required for efficient antigen processing. the pa28 activator complex enhances the generation of class i binding peptides by altering the cleavage pattern of the proteasome.	2;3	10	i	x	1	C	antigen processing and presentation of exogenous antigen immune response
319	Proteasome activator subunit 2;	P97372	Psme2	implicated in immunoproteasome assembly and required for efficient antigen processing. the pa28 activator complex enhances the generation of class i binding peptides by altering the cleavage pattern of the proteasome.	3	5	i	x	1	C	antigen processing and presentation of exogenous antigen
320	Protease (prosome, macropain) 28 subunit, beta, b;	P97372	Psme2b-ps	implicated in immunoproteasome assembly and required for efficient antigen processing. the pa28 activator complex enhances the generation of class i binding peptides by altering the cleavage pattern of the proteasome.	3	5	i		1	C	antigen processing and presentation of exogenous antigen
321	Similar to TRANSCRIPTIONAL ACTIVATOR PROTEIN PUR-ALPHA (PURINE-RICH SINGLE-STRANDED DNA-BINDING PROTEIN ALPHA)	P42669	Pura_predicted	This is a probable transcription activator that specifically binds the purine-rich single strand of the PUR element located upstream of the c-Myc gene. May play a role in the initiation of DNA replication and in recombination.	2;3	8	i		1	N	G1/S transition checkpoint apoptosis cell differentiation cell proliferation negative regulation of transcription, DNA-dependent nervous system development positive regulation of cell proliferation regulation of transcription, DNA-dependent IEA transcr
322	Pzp protein	Q61838	Pzp	Is able to inhibit all four classes of proteinases by a unique 'trapping' mechanism. This protein has a peptide stretch, called the 'bait region' which contains specific cleavage sites for different proteinases. When a proteinase cleaves the bait region,	2;3	2	i		2	S
323	Quininoid dihydropteridine reductase	Q8BVI4	Qdpr	the product of this enzyme, tetrahydrobiopterin (bh-4), is an essential cofactor for phenylalanine, tyrosine, and tryptophan hydroxylases (by similarity).	2;3	2	i	x	1		metabolic process tetrahydrobiopterin biosynthetic process
324	Quinolinate phosphoribosyltransferase; nicotinate-nucleotide pyrophosphorylase	Q91X91	Qprt		2;3	17	i	x	1		NAD biosynthetic process metabolic process pyridine nucleotide biosynthetic process
325	Ranbp1 protein	P34022	Ranbp1	inhibits gtp exchange on ran. forms a ran-gtp-ranbp1 trimeric complex. increase gtp hydrolysis induced by the ran gtpase activating protein rangap1. may act in an intracellular signaling pathway which may control the progression through the cell cycle	2	5	i		2		centrosome cytoplasm
326	Retinol binding protein 4, plasma;	Q00724	Rbp4	delivers retinol from the liver stores to the peripheral tissues. in plasma, the rbp-retinol complex interacts with transthyretin, this prevents its loss by filtration through the kidney glomeruli.	2;3	2	i,f	x	1	S	transport
327	Regucalcin	Q64374	Rgn	may play a role in the regulation of enzymatic activity in the liver. decrease of rgn leads to the dysregulation of calcium signaling in the aged liver.	2;3	22	i,f,e	x	1	C
328	Rpl11 protein	Q9CXW4	Rpl11	binds to 5s ribosomal rna (by similarity).	2;3	8	i		3	C	translation
329	Ribosomal protein S5, cytosolic	P46782	RPS5		3	4	i		1	C	translation
330	Protein 40kD (34/67 kDa laminin receptor)	Q91V31	Rpsa	Enables malignant tumor cells to penetrate laminin tissue and vessel barriers. Activates precursor thymic anti-OFA/iLRP specific cytotoxic T cell. May induce CD8 T-suppressor cells secreting IL-10.	2;3	3	i		1	C	translation
331	Ribosome-binding protein 1	Q99PL5	Rrbp1	acts as a ribosome receptor and mediates interaction between the ribosome and the endoplasmic reticulum membrane (by similarity).	2;3	7	i	x	1	ER	protein targeting protein transport transport
332	Sarcosine dehydrogenase	Q99LB7	Sardh		2;3	14	i	x	3	M, MM	electron transport glycine catabolic process
333	Selenocysteine lyase	Q9JLI6	Scly		2	3	i	x	3
334	Sterol carrier protein x	P32020	Scp2	mediates in vitro the transfer of all common phospholipids, cholesterol and gangliosides between membranes. may play a role in regulating steroidogenesis.	2	4	i,f		1	C, M	acyl-CoA metabolic process lipid transport metabolic process peroxisome organization and biogenesis transport
335	Secernin 2	Q8VCA8	Scrn2		2	8	i		1		proteolysis
336	GTP-specific succinyl-CoA synthetase beta subunit	Q9Z2I8	Scs		2;3	12	i,f		1	M	metabolic process tricarboxylic acid cycle
337	Sdha protein	Q8K2B3	Sdha		3	6	i	x	1	M, MIM	electron transport transport tricarboxylic acid cycle
338	Sds protein	Q8VBT2	Sds		2;3	4	i		3	C	amino acid metabolic process gluconeogenesis IEA metabolic process
339	Selenium binding protein 1	P17563	Selenbp1	not known; bind selenium.	2;3	19	i,f,e		1	N, C	protein transport transpor
340	Selenium binding protein 2; acetaminophen-binding protein	Q63836	Selenbp2	not known; bind selenium and acetaminophen.	2;3	7	i,f	x	3	N, C	protein transport transpor
341	Selenophosphate synthetase 1	Q8BH69	Sephs1	synthesizes selenophosphate from selenide and atp.	2;3	3	i		1		protein modification process
342	Selenide,water dikinase 2 (Selenophosphate synthetase 2)	P97364	Sephs2	synthesizes selenophosphate from selenide and atp.	2;3	7	i		1
343	Septin 2;	P42208	Sept2	involved in cytokinesis (potential).	3	2	i		1		cell cycle cell division cytokinesis
344	Serbp1 protein	Q9CY58	Serbp1	may play a role in the regulation of mrna stability. binds to the 3'-most 134 nt of the serpine1/pai1 mrna, a region which confers cyclic nucleotide regulation of message decay (by similarity).	2;3	3	i		1	C, N
345	Serpina1a protein	Q00896	Serpina1c	inhibitor of serine proteases. can inhibit trypsin and chymotrypsin; relatively ineffective against elastase.	2;3	6	i,f		1	S
346	Serine (or cysteine) proteinase inhibitor, clade A, member 1d;	Q00897	Serpina1d	inhibitor of serine proteases. can inhibit trypsin and chymotrypsin; relatively ineffective against elastase.	2;3	7	i,f		1	S
347	Serpinb1a protein	Q9D154	Serpinb1a	Regulates the activity of the neutrophil proteases and thus, forms complexes with chymotrypsin, elastase, cathepsin G and proteinase-3.	2;3	8	i		1	C	regulation of protein catabolic process
348	Splicing factor proline/glutamine rich (polypyrimidine tract binding protein associated)	Q8VIJ6	Sfpq	DNA- and RNA binding protein, involved in several nuclear processes. Essential pre-mRNA splicing factor required early in spliceosome formation and for splicing catalytic step II, probably as an heteromer with NONO. Binds to pre-mRNA in spliceosome C comp	2;3	12	i		2	N	DNA repair RNA splicing biological_process mRNA processing regulation of transcription, DNA-dependent response to DNA damage stimulus transcription
349	Serine hydroxymethyl transferase 1 (soluble)	P50431	Shmt1	interconversion of serine and glycine.	2;3	14	i,f,e	x	2	C	L-serine metabolic process glycine metabolic process one-carbon compound metabolic process
350	Serine hydroxymethyl transferase 2 (mitochondrial)	Q9CZN7	Shmt2		2;3	3	i	x	2	M, MIM
351	Solute carrier family 9 (sodium/hydrogen exchanger), isoform 3 regulator 1;	P70441	Slc9a3r1	scaffold protein that connects plasma membrane proteins with members of the ezrin/moesin/radixin family and thereby helps to link them to the actin cytoskeleton and to regulate their surface expression. necessary for recycling of internalized adrb2. w	2	10	i	x	1		Wnt receptor signaling pathway cAMP-mediated signaling phosphate ion homeostasis
352	Cu/Zn superoxide dismutase 1513495A	P08228	Sod1	Destroys radicals which are normally produced within the cells and which are toxic to biological systems.	2;3	21	i,f,e	x	2	C	DNA fragmentation during apoptosis activation of MAPK activity aging auditory receptor cell stereocilium organization and biogenesis blood pressure regulation double-strand break repair embryo implantation glutathione metabolic process heart contraction h
353	Sod2 protein	P09671	Sod2	destroys radicals which are normally produced within the cells and which are toxic to biological systems.	2	3	i,f,e	x	1	M, MM	double-strand break repair negative regulation of apoptosis release of cytochrome c from mitochondria response to hydrogen peroxide response to superoxide superoxide metabolic process
354	Sorbitol dehydrogenase 1	Q64442	Sord	oxidizes sorbitol and other polyols such as xylitol, d- mannitol, l-iditol.	2;3	19	i,f	x	1
355	Sepiapterin reductase	Q64105	Spr	catalyzes the final one or two reductions in tetra- hydrobiopterin biosynthesis to form 5,6,7,8-tetrahydrobiopterin.	2;3	16	i,f	x	4	C	metabolic process tetrahydrobiopterin biosynthetic process
356	Spermidine synthase	Q64674	Srm		3	2	i,f		1		spermidine biosynthetic process
357	START domain containing 10; serologically defined colon cancer antigen 10; ]	Q9JMD3	Stard10	may play specific roles in sperm maturation or fertilization.	2;3	11	i	x	1
358	Stress-induced phosphoprotein 1; stress-inducible protein;	Q60864	Stip1	mediates the association of the molecular chaperones hsc70 and hsp90 (hspca and hspcb).	2;3	11	i,f	x	1	C, N	response to stress
359	Stomatin-like protein 2	Q99JB2	Stoml2		2;3	13	i	x	2	C, ME
360	Succinyl-CoA ligase [ADP-forming] beta-chain, mitochondrial precursor (Succinyl-CoA synthetase, betaA chain)	Q9Z2I9	Sucla2		3	4	i	x	1	M	metabolic process tricarboxylic acid cycle
361	Succinate-CoA ligase, GDP-forming, alpha subunit	Q9WUM5	Suclg1		2;3	10	i	x	1	M	metabolic process tricarboxylic acid cycle
362	Succinyl-CoA ligase [GDP-forming] beta-chain, mitochondrial precursor	Q9Z2I8	SUCLG2		2;3	6	i,f	x	1	M	metabolic process tricarboxylic acid cycle
363	Sulfite oxidase	Q8R086	Suox		2;3	15	i	x	1	M, MIM	electron transport
364	Leucine rich repeat containing 35	Q8C5W3	Tbcel	Acts as a regulator of tubulin stability	2;3	2	i		2	C	protein modification process
365	T-complex protein 1	P11984	Tcp1	molecular chaperone; assists the folding of proteins upon atp hydrolysis. known to play a role, in vitro, in the folding of actin and tubulin.	3	4	i,f		1	C	cellular protein metabolic process protein folding
366	Transketolase	P40142	Tkt		2;3	6	i,f,e	x			regulation of growth
367	Tropomodulin 3	Q9JHJ0	Tmod3	blocks the elongation and depolymerization of the actin filaments at the pointed end. the tmod/tm complex contributes to the formation of the short actin protofilament, which in turn defines the geometry of the membrane skeleton (by similarity).	2	8	i		1	C	negative regulation of cell motility pointed-end actin filament capping
368	Triosephosphate isomerase	Q64513	tpi		2;3	21	i	x	1		fatty acid biosynthetic process gluconeogenesis glyceraldehyde-3-phosphate metabolic process glycolysis lipid biosynthetic process metabolic process pentose-phosphate shunt
369	Tropomyosin	Q63610	Tpm3_v1		2	2	i	x	3		brain development regulation of muscle contraction
370	Similar to Endoplasmin precursor (Endoplasmic reticulum protein 99)	Q66HD0	Tra1_predicted	Molecular chaperone. Has ATPase activity	2;3	2	i	x	1	C	anti-apoptosis protein folding protein transport response to hypoxia sequestering of calcium ion
371	Trap1 protein	Q922Z3	Trap1		3	6	i	x	1	M	protein folding
372	Transferrin;	Q921I1	Trf	Transferrins are iron binding transport proteins which can bind two Fe(3+) ions in association with the binding of an anion, usually bicarbonate. It is responsible for the transport of iron from sites of absorption and heme degradation to those of storage	2;3	16	i		1	S	ion transport iron ion homeostasis iron ion transport transport
373	Thiosulfate sulfurtransferase, mitochondrial	P52196	Tst	formation of iron-sulfur complexes and cyanide detoxification.	2;3	3	i,f,e	x	7	M, MM	sulfate transport
374	Transthyretin	P07309	Ttr	Thyroid hormone-binding protein. Probably transports thyroxine from the bloodstream to the brain	2;3	6	i	x	1	S	thyroid hormone generation transport
375	class II beta tubulin isotype	Q13885	TUBB2A	Tubulin is the major constituent of microtubules. It binds two moles of GTP, one at an exchangeable site on the beta chain and one at a non-exchangeable site on the alpha-chain	2;3	11	i		2	C	microtubule-based movement protein polymerization
376	Tubulin, beta, 2	P68372	Tubb2c	tubulin is the major constituent of microtubules. it binds two moles of gtp, one at an exchangeable site on the beta chain and one at a non-exchangeable site on the alpha-chain.	2;3	16	i		1	C	microtubule-based movement microtubule-based process protein polymerization
377	Tu translation elongation factor, mitochondrial	Q8BFR5	Tufm	this protein promotes the gtp-dependent binding of aminoacyl-trna to the a-site of ribosomes during protein biosynthesis (by similarity).	2;3	14	i	x	2	M	translation translational elongation
378	Thioredoxin domain containing 4; endoplasmic reticulum resident protein 44kDa	Q9D1Q6	Txndc4	Inhibits the channel activity of ITPR1. May have a role in the control of oxidative protein folding in the endoplasmic reticulum. Required to retain ERO1L and ERO1LB in the endoplasmic reticulum	2;3	2	i		1	ER	cell redox homeostasis electron transport protein folding response to unfolded protein
379	Txndc5 protein	Q91W90	Txndc5	Possesses thioredoxin activity. Has been shown to reduce insulin disulfide bonds. Also complements protein disulfide-isomerase deficiency in yeast.	2;3	5	i		1	ER	cell redox homeostasis electron transport
380	Thioredoxin-like 1; thioredoxin-related protein; thioredoxin-like (32kD);	Q8CDN6	Txnl1		2	3	i		1	C	cell redox homeostasis electron transport transport
381	Thioredoxin-like 2;	Q9CQM9	Txnl2	May play a role in regulating the function of the thioredoxin system	2;3	3	i		1	C	cell redox homeostasis electron transport
382	Ubiquitin carboxyl-terminal esterase L3 (ubiquitin thiolesterase)	Q9JKB1	Uchl3	Ubiquitin-protein hydrolase is involved both in the processing of ubiquitin precursors and of ubiquitinated proteins. This enzyme is a thiol protease that recognizes and hydrolyzes a peptide bond at the C-terminal glycine of either ubiquitin or NEDD8. May	2;3	2	i		1	C	adult walking behavior eating behavior protein deubiquitination ubiquitin cycle IEA ubiquitin-dependent protein catabolic process
383	Ugp2 protein	Q8R0M2	Ugp2		2	2	i	x	1		metabolic process regulation of transcription, DNA-dependent
384	Urate oxidase; uricase	P25688	Uox	Catalyzes the oxidation of uric acid to 5-hydroxyisourate which spontaneously decompose to form allantoin.	2;3	8	i,f,e	x	1	P	purine base metabolic process
385	Ureidopropionase, beta	Q8VC97	Upb1	converts n-carbamyl-beta-aminoisobutyric acid and n- carbamyl-beta-alanine to, respectively, beta-aminoisobutyric acid and beta-alanine, ammonia and carbon dioxide.	2;3	11	i	x	1	C	nitrogen compound metabolic process
386	Ubiquinol-cytochrome c reductase core protein 1	Q9CZ13	Uqcrc1	This is a component of the ubiquinol-cytochrome c reductase complex (complex III or cytochrome b-c1 complex), which is part of the mitochondrial respiratory chain. This protein may mediate formation of the complex between cytochromes c and c1	2;3	16	i	x	1	M, MIM	electron transport proteolysis transport
236	Similar to microsomal glutathione S-transferase 3	Q283N4	Urad		2;3	6	i		2
387	Probable urocanate hydratase;cDNA sequence BC022133	Q8VC12	Uroc1		2	4	i		2		histidine catabolic process histidine metabolic process
388	Uroporphyrinogen decarboxylase	P70697	Urod		2;3	4	i,f		1	C	heme biosynthetic process heme metabolic process porphyrin biosynthetic process
389	Vinculin; metavinculin	Q64727	Vcl	Involved in cell adhesion. May be involved in the attachment of the actin-based microfilaments to the plasma membrane. May also play important roles in cell morphology and locomotion.	2;3	7	i,f	x	1	C	cell adhesion lamellipodium biogenesis metabolic process regulation of cell migration
390	Murine valosin-containing protein	Q01853	Vcp	Necessary for the fragmentation of Golgi stacks during mitosis and for their reassembly after mitosis. Involved in the formation of the transitional endoplasmic reticulum (tER). The transfer of membranes from the endoplasmic reticulum to the Golgi apparat	2;3	22	i,f	x	1	C, N	caspase activation transport ubiquitin cycle
391	Porin isoform 1	P21796	VDAC1	Forms a channel through the mitochondrial outer membrane and also the plasma membrane. The channel at the outer mitochondrial membrane allows diffusion of small hydrophilic molecules; in the plasma membrane it is involved in cell volume regulation and apo	2;3	2	i	x	1	M, MOM	anion transport apoptotic program
392	Voltage-dependent anion channel 1	Q60932	Vdac1	Forms a channel through the mitochondrial outer membrane and also the plasma membrane. The channel at the outer mitochondrial membrane allows diffusion of small hydrophilic molecules; in the plasma membrane it is involved in cell volume regulation and apo	2;3	6	i,f		2	M, MOM	anion transport apoptosis behavioral fear response ion transport learning nerve-nerve synaptic transmission synaptic transmission transport
393	Vimentin	P20152	Vim	Vimentins are class-III intermediate filaments found in various non-epithelial cells, especially mesenchymal cells.	2;3	11	i,f,e	x	1	C	intermediate filament-based process
394	WD repeat domain 1; WD40 repeat protein 1	O88342	Wdr1	Induces disassembly of actin filaments in conjunction with ADF/cofilin family proteins	3	2	i		1	C	sensory perception of sound
395	Zinc binding alcohol dehydrogenase, domain containing	Q8VDQ1	Zadh1	May function as NADPH-dependent oxidoreductase	2;3	8	i		2	C

## Sheet: Tabelle1
	o
